# Supplementary material for: AtEAF1 is a potential platform protein for Arabidopsis NuA4 acetyltransferase complex
Source: BMC Plant Biol. 2015 Mar 5;15:75. doi: 10.1186/s12870-015-0461-1 (PMC4358907; doi:10.1186/s12870-015-0461-1)
Supplement: Additional file 1: — AP-MS/MS data. [file 12870_2015_461_MOESM1_ESM.xlsx]

## Sheet: All detected proteins
Abbreviations used in the table: L - Low salt buffer, H - High salt buffer, r1 - biological replicate 1, d1 - detection replicate 1. H and L columns under AtARP4:Strep and AtSWC4:Strep present results of independent biological replicates in which different buffers were used for protein purification. Two independent LC-MS/MS runs were performed on proteins purified in H (d1, d2). For additional de…
#	Name	TAIR10	Scores
			GFP:Strep	No bait	No bait	AtARP4:Strep			AtSWC4:Strep
			L	L_r1	L_r2	H	L_d1	L_d2	H	L_d1	L_d2
1	AT2G43790.1	ATMPK6, MPK6, MAPK6, ATMAPK6 | MAP kinase 6 | chr2:18138477-18140693 FORWARD LENGTH=395	2367	-	-	-	-	-	-	-	-
2	AT1G36160.2	ACC1 | acetyl-CoA carboxylase 1 | chr1:13534196-13543773 FORWARD LENGTH=2254	1904	6741	6810	1520	780	921	2412	5542	5488
3	AT1G36160.1	ACC1, AT-ACC1, EMB22, GK, PAS3 | acetyl-CoA carboxylase 1 | chr1:13534196-13543773 FORWARD LENGTH=2254	1904	6741	6810	1520	780	921	2412	5542	5488
4	AT4G01370.1	ATMPK4, MPK4 | MAP kinase 4 | chr4:567219-568889 FORWARD LENGTH=376	1071	-	-	-	-	-	-	-	-
5	AT1G36180.1	ACC2 | acetyl-CoA carboxylase 2 | chr1:13546047-13558339 FORWARD LENGTH=2355	721	2291	2292	434	99	417	733	1794	1787
6	AT5G35360.1	CAC2 | acetyl Co-enzyme a carboxylase biotin carboxylase subunit | chr5:13584300-13588268 FORWARD LENGTH=537	475	2204	2080	469	833	945	1294	1754	2216
7	AT5G35360.3	CAC2 | acetyl Co-enzyme a carboxylase biotin carboxylase subunit | chr5:13584300-13588163 FORWARD LENGTH=555	475	2063	1876	401	744	841	1205	1593	2076
8	AT5G35360.2	CAC2 | acetyl Co-enzyme a carboxylase biotin carboxylase subunit | chr5:13584300-13587827 FORWARD LENGTH=499	458	1767	1659	349	690	752	1032	1376	1896
9	AT5G02500.1	HSC70-1, HSP70-1, AT-HSC70-1, HSC70 | heat shock cognate protein 70-1 | chr5:554055-556334 REVERSE LENGTH=651	415	768	845	339	566	483	831	1371	1318
10	AT5G02500.2	HSC70-1, HSP70-1, AT-HSC70-1, HSC70 | heat shock cognate protein 70-1 | chr5:554055-556334 REVERSE LENGTH=521	415	768	845	339	449	483	831	1245	1255
11	AT1G59580.1	ATMPK2, MPK2 | mitogen-activated protein kinase homolog 2 | chr1:21884521-21885743 FORWARD LENGTH=376	384	-	-	-	-	-	-	-	-
12	AT1G59580.2	ATMPK2, MPK2 | mitogen-activated protein kinase homolog 2 | chr1:21884521-21885743 FORWARD LENGTH=376	384	-	-	-	-	-	-	-	-
13	AT3G11770.1	| Polynucleotidyl transferase, ribonuclease H-like superfamily protein | chr3:3721490-3722092 REVERSE LENGTH=200	365	164	316	42	62	52	66	506	349
14	AT1G10210.2	ATMPK1, MPK1 | mitogen-activated protein kinase 1 | chr1:3349579-3350776 FORWARD LENGTH=370	357	-	-	-	-	-	-	-	-
15	AT1G10210.1	ATMPK1, MPK1 | mitogen-activated protein kinase 1 | chr1:3349579-3350776 FORWARD LENGTH=370	357	-	-	-	-	-	-	-	-
16	AT3G12580.1	HSP70, ATHSP70 | heat shock protein 70 | chr3:3991487-3993689 REVERSE LENGTH=650	353	789	855	210	402	514	731	905	1148
17	AT5G16390.2	CAC1, CAC1A, BCCP, BCCP1, CAC1-A, BCCP-1 | chloroplastic acetylcoenzyme A carboxylase 1 | chr5:5361554-5363020 REVERSE LENGTH=254	280	424	478	334	304	532	449	476	316
18	AT5G16390.1	CAC1, CAC1A, BCCP, BCCP1 | chloroplastic acetylcoenzyme A carboxylase 1 | chr5:5361098-5363020 REVERSE LENGTH=280	280	424	478	334	304	532	449	476	316
19	AT5G02490.1	| Heat shock protein 70 (Hsp 70) family protein | chr5:550296-552565 REVERSE LENGTH=653	250	706	829	210	402	514	777	840	893
20	AT1G56410.1	ERD2, HSP70T-1 | heat shock protein 70 (Hsp 70) family protein | chr1:21117147-21119241 FORWARD LENGTH=617	250	706	824	210	402	514	715	803	814
21	AT3G09440.2	| Heat shock protein 70 (Hsp 70) family protein | chr3:2903434-2905632 REVERSE LENGTH=649	246	773	893	210	571	659	861	1098	1190
22	AT3G09440.1	| Heat shock protein 70 (Hsp 70) family protein | chr3:2903434-2905632 REVERSE LENGTH=649	246	773	893	210	571	659	861	1098	1190
23	AT2G18170.1	ATMPK7, MPK7 | MAP kinase 7 | chr2:7908178-7909374 REVERSE LENGTH=368	220	-	-	-	-	-	-	-	-
24	AT5G06450.1	| Polynucleotidyl transferase, ribonuclease H-like superfamily protein | chr5:1967869-1968489 REVERSE LENGTH=206	203	319	104	49	52	-	129	402	341
25	AT5G39570.1	| FUNCTIONS IN: molecular_function unknown; INVOLVED IN: biological_process unknown; LOCATED IN: cytosol, nucleus; EXPRESSED IN: 25 plant structures; EXPRESSED DURING: 14 growth stages; BEST Arabidopsis thaliana protein match is: glycine-rich prote	196	96	-	-	69	-	127	404	117
26	AT4G08580.1	| microfibrillar-associated protein-related | chr4:5462190-5463718 FORWARD LENGTH=435	186	-	-	-	-	-	-	-	-
27	AT5G17900.1	| microfibrillar-associated protein-related | chr5:5925144-5926690 FORWARD LENGTH=435	186	-	-	-	-	-	-	-	-
28	AT1G36180.2	ACC2 | acetyl-CoA carboxylase 2 | chr1:13546047-13547853 FORWARD LENGTH=427	186	219	305	53	-	32	259	336	351
29	AT1G16030.1	Hsp70b | heat shock protein 70B | chr1:5502386-5504326 REVERSE LENGTH=646	182	382	349	210	105	162	222	282	346
30	AT2G41110.2	CAM2 | calmodulin 2 | chr2:17140379-17141192 FORWARD LENGTH=161	175	-	-	-	-	-	-	-	32
31	AT2G41110.1	CAM2, ATCAL5 | calmodulin 2 | chr2:17140379-17141192 FORWARD LENGTH=149	175	-	-	-	-	-	-	-	32
32	AT5G21274.1	CAM6, ACAM-6 | calmodulin 6 | chr5:7214740-7215950 REVERSE LENGTH=149	175	-	-	-	-	-	-	-	32
33	AT3G56800.1	CAM3, acam-3 | calmodulin 3 | chr3:21034981-21035920 REVERSE LENGTH=149	175	-	-	-	-	-	-	-	32
34	AT2G27030.1	CAM5, ACAM-2 | calmodulin 5 | chr2:11532069-11533060 FORWARD LENGTH=149	175	-	-	-	-	-	-	-	32
35	AT2G27030.3	CAM5 | calmodulin 5 | chr2:11532069-11534176 FORWARD LENGTH=181	175	-	-	-	-	-	-	-	32
36	AT2G27030.2	CAM5 | calmodulin 5 | chr2:11532719-11533060 FORWARD LENGTH=113	175	-	-	-	-	-	-	-	32
37	AT3G43810.1	CAM7 | calmodulin 7 | chr3:15664619-15666355 REVERSE LENGTH=149	175	-	-	-	-	-	-	-	32
38	AT5G37780.1	CAM1, TCH1, ACAM-1 | calmodulin 1 | chr5:15004769-15006117 REVERSE LENGTH=149	175	-	-	-	-	-	-	-	32
39	AT5G37780.3	CAM1, TCH1, ACAM-1 | calmodulin 1 | chr5:15004769-15006117 REVERSE LENGTH=175	175	-	-	-	-	-	-	-	32
40	AT5G37780.2	CAM1, TCH1, ACAM-1 | calmodulin 1 | chr5:15004769-15006117 REVERSE LENGTH=164	175	-	-	-	-	-	-	-	32
41	AT1G66410.1	CAM4, ACAM-4 | calmodulin 4 | chr1:24774431-24775785 REVERSE LENGTH=149	175	-	-	-	-	-	-	-	32
42	AT1G66410.2	CAM4 | calmodulin 4 | chr1:24774431-24775785 REVERSE LENGTH=159	175	-	-	-	-	-	-	-	32
43	AT4G36450.1	ATMPK14, MPK14 | mitogen-activated protein kinase 14 | chr4:17210245-17211413 REVERSE LENGTH=361	158	-	-	-	-	-	-	-	-
44	AT3G45640.1	ATMPK3, MPK3, ATMAPK3 | mitogen-activated protein kinase 3 | chr3:16756918-16758476 FORWARD LENGTH=370	148	-	-	-	-	-	-	-	-
45	AT1G01560.2	ATMPK11, MPK11 | MAP kinase 11 | chr1:202345-204189 FORWARD LENGTH=369	148	-	-	-	-	-	-	-	-
46	AT1G01560.1	ATMPK11, MPK11 | MAP kinase 11 | chr1:202345-203662 FORWARD LENGTH=275	148	-	-	-	-	-	-	-	-
47	AT4G33680.1	AGD2 | Pyridoxal phosphate (PLP)-dependent transferases superfamily protein | chr4:16171847-16174630 REVERSE LENGTH=461	147	-	-	-	-	-	-	-	-
48	AT1G56070.1	LOS1 | Ribosomal protein S5/Elongation factor G/III/V family protein | chr1:20968245-20971077 REVERSE LENGTH=843	138	407	355	69	61	21	189	269	448
49	AT3G44310.1	NIT1, ATNIT1, NITI | nitrilase 1 | chr3:15986901-15988841 FORWARD LENGTH=346	135	264	248	-	117	84	261	749	817
50	AT3G44310.3	NIT1, ATNIT1, NITI | nitrilase 1 | chr3:15986901-15988841 FORWARD LENGTH=346	135	264	248	-	117	84	261	749	817
51	AT3G44320.1	NIT3, AtNIT3 | nitrilase 3 | chr3:15993419-15995493 FORWARD LENGTH=346	135	253	192	63	112	-	234	610	566
52	AT3G07660.1	| Kinase-related protein of unknown function (DUF1296) | chr3:2445275-2450372 REVERSE LENGTH=841	125	406	411	47	127	177	716	579	605
53	AT1G20620.1	CAT3, SEN2, ATCAT3 | catalase 3 | chr1:7143142-7146193 FORWARD LENGTH=492	114	387	351	336	171	106	792	1104	861
54	AT1G20620.2	CAT3, SEN2, ATCAT3 | catalase 3 | chr1:7143142-7145807 FORWARD LENGTH=427	114	387	338	330	171	106	792	1104	788
55	AT1G20620.5	CAT3, SEN2, ATCAT3 | catalase 3 | chr1:7143142-7146193 FORWARD LENGTH=485	114	387	351	336	171	106	792	1104	861
56	AT1G76680.1	OPR1, ATOPR1 | 12-oxophytodienoate reductase 1 | chr1:28776982-28778271 FORWARD LENGTH=372	107	32	32	-	-	-	-	-	-
57	AT1G76680.2	OPR1 | 12-oxophytodienoate reductase 1 | chr1:28776982-28778271 FORWARD LENGTH=397	107	32	32	-	-	-	-	-	-
58	AT2G30870.1	ATGSTF10, ERD13, ATGSTF4, GSTF10 | glutathione S-transferase PHI 10 | chr2:13141490-13142392 FORWARD LENGTH=215	107	63	-	-	-	-	29	-	-
59	AT4G39260.1	CCR1, ATGRP8, GR-RBP8, GRP8 | cold, circadian rhythm, and RNA binding 1 | chr4:18274166-18274958 REVERSE LENGTH=169	101	-	64	-	132	-	44	86	48
60	AT4G39260.4	CCR1, ATGRP8, GR-RBP8, GRP8 | cold, circadian rhythm, and RNA binding 1 | chr4:18274166-18274958 REVERSE LENGTH=105	101	-	29	-	-	-	-	49	48
61	AT4G39260.2	CCR1, ATGRP8, GR-RBP8, GRP8 | cold, circadian rhythm, and RNA binding 1 | chr4:18274166-18274958 REVERSE LENGTH=126	101	-	64	-	-	-	44	86	48
62	AT4G39260.3	CCR1, ATGRP8, GR-RBP8, GRP8 | cold, circadian rhythm, and RNA binding 1 | chr4:18274166-18274958 REVERSE LENGTH=92	101	-	64	-	-	-	44	86	48
63	AT1G03090.1	MCCA | methylcrotonyl-CoA carboxylase alpha chain, mitochondrial / 3-methylcrotonyl-CoA carboxylase 1 (MCCA) | chr1:739715-743819 FORWARD LENGTH=714	99	3231	2790	381	828	573	1034	1628	1525
64	AT1G03090.2	MCCA | methylcrotonyl-CoA carboxylase alpha chain, mitochondrial / 3-methylcrotonyl-CoA carboxylase 1 (MCCA) | chr1:739715-743819 FORWARD LENGTH=734	99	3355	2917	384	874	697	1127	1752	1650
65	AT5G11200.3	| DEAD/DEAH box RNA helicase family protein | chr5:3567389-3570686 FORWARD LENGTH=468	98	-	-	-	-	-	-	-	-
66	AT5G11200.1	| DEAD/DEAH box RNA helicase family protein | chr5:3567389-3570686 FORWARD LENGTH=427	98	-	-	-	-	-	-	-	-
67	AT5G11200.2	| DEAD/DEAH box RNA helicase family protein | chr5:3567389-3570686 FORWARD LENGTH=486	98	-	-	-	-	-	-	-	-
68	AT5G11170.1	| DEAD/DEAH box RNA helicase family protein | chr5:3553334-3556646 FORWARD LENGTH=427	98	-	-	-	-	-	-	-	-
69	AT1G20620.4	CAT3, SEN2, ATCAT3 | catalase 3 | chr1:7144692-7146193 FORWARD LENGTH=377	95	207	203	202	37	106	425	663	575
70	AT5G15530.1	BCCP2, CAC1-B | biotin carboxyl carrier protein 2 | chr5:5038955-5040437 FORWARD LENGTH=255	94	119	93	116	52	-	152	254	136
71	AT1G63970.1	ISPF, MECPS | isoprenoid F | chr1:23738923-23740336 REVERSE LENGTH=231	86	-	-	-	-	-	-	-	-
72	AT5G05010.2	| clathrin adaptor complexes medium subunit family protein | chr5:1477137-1479872 FORWARD LENGTH=527	84	-	55	-	80	-	-	181	113
73	AT5G05010.1	| clathrin adaptor complexes medium subunit family protein | chr5:1477137-1479872 FORWARD LENGTH=527	84	-	55	-	80	-	-	181	113
74	AT3G48000.1	ALDH2B4, ALDH2, ALDH2A | aldehyde dehydrogenase 2B4 | chr3:17717082-17719843 REVERSE LENGTH=538	83	-	31	149	-	33	52	687	971
75	AT4G34030.1	MCCB | 3-methylcrotonyl-CoA carboxylase | chr4:16301298-16303949 FORWARD LENGTH=587	75	2100	2001	186	1192	869	1854	2293	2038
76	AT1G04410.1	| Lactate/malate dehydrogenase family protein | chr1:1189418-1191267 REVERSE LENGTH=332	71	83	116	-	-	-	-	58	63
77	AT3G05060.1	| NOP56-like pre RNA processing ribonucleoprotein | chr3:1413174-1415564 REVERSE LENGTH=533	69	-	-	-	-	-	-	303	159
78	AT3G47800.1	| Galactose mutarotase-like superfamily protein | chr3:17634971-17636998 FORWARD LENGTH=358	68	76	76	-	110	138	373	510	543
79	AT3G16640.1	TCTP | translationally controlled tumor protein | chr3:5669709-5670729 REVERSE LENGTH=168	62	-	-	-	-	-	-	-	-
80	AT1G44790.1	| ChaC-like family protein | chr1:16912403-16913582 REVERSE LENGTH=199	55	-	-	-	-	-	-	-	-
81	AT3G12915.1	| Ribosomal protein S5/Elongation factor G/III/V family protein | chr3:4112999-4115708 FORWARD LENGTH=820	52	55	87	-	-	-	-	62	145
82	AT3G12915.2	| Ribosomal protein S5/Elongation factor G/III/V family protein | chr3:4112999-4115708 FORWARD LENGTH=767	52	55	66	-	-	-	-	62	121
83	AT3G59790.1	ATMPK10, MPK10 | MAP kinase 10 | chr3:22092448-22094240 FORWARD LENGTH=393	51	-	-	-	-	-	-	-	-
84	AT1G56190.2	| Phosphoglycerate kinase family protein | chr1:21028622-21030454 FORWARD LENGTH=405	51	23	-	-	-	-	-	43	72
85	AT1G56190.1	| Phosphoglycerate kinase family protein | chr1:21028403-21030454 FORWARD LENGTH=478	51	23	-	-	-	-	-	43	72
86	AT1G07880.2	ATMPK13 | Protein kinase superfamily protein | chr1:2434193-2435712 REVERSE LENGTH=363	51	-	-	-	-	-	-	-	-
87	AT1G07880.1	ATMPK13 | Protein kinase superfamily protein | chr1:2434706-2435712 REVERSE LENGTH=254	51	-	-	-	-	-	-	-	-
88	AT3G12780.1	PGK1 | phosphoglycerate kinase 1 | chr3:4061127-4063140 REVERSE LENGTH=481	51	-	-	-	-	-	-	50	97
89	AT1G79550.2	PGK | phosphoglycerate kinase | chr1:29924347-29926295 REVERSE LENGTH=401	51	23	76	-	-	-	-	22	112
90	AT1G79550.1	PGK | phosphoglycerate kinase | chr1:29924347-29926295 REVERSE LENGTH=401	51	23	76	-	-	-	-	22	112
91	AT3G55440.1	ATCTIMC, TPI, CYTOTPI | triosephosphate isomerase | chr3:20553794-20556078 FORWARD LENGTH=254	51	42	-	-	-	-	139	306	203
92	AT1G31180.1	ATIMD3, IMD3, IPMDH1 | isopropylmalate dehydrogenase 3 | chr1:11142843-11144617 REVERSE LENGTH=404	48	-	-	-	-	-	-	-	-
93	AT5G14200.2	| isopropylmalate dehydrogenase 1 | chr5:4576220-4577615 FORWARD LENGTH=300	48	-	-	-	-	-	-	-	-
94	AT5G14200.3	| isopropylmalate dehydrogenase 1 | chr5:4576220-4577962 FORWARD LENGTH=388	48	-	-	-	-	-	-	-	-
95	AT5G14200.1	ATIMD1, IMD1 | isopropylmalate dehydrogenase 1 | chr5:4576220-4578111 FORWARD LENGTH=409	48	-	-	-	-	-	-	-	-
96	AT1G80560.1	ATIMD2, IMD2 | isopropylmalate dehydrogenase 2 | chr1:30287833-30290126 FORWARD LENGTH=405	48	-	-	-	-	-	-	-	-
97	AT1G20630.1	CAT1 | catalase 1 | chr1:7146812-7149609 FORWARD LENGTH=492	48	141	145	53	37	51	216	211	169
98	AT5G28540.1	BIP1 | heat shock protein 70 (Hsp 70) family protein | chr5:10540665-10543274 REVERSE LENGTH=669	47	318	270	125	157	-	214	321	462
99	AT5G42020.1	BIP, BIP2 | Heat shock protein 70 (Hsp 70) family protein | chr5:16807697-16810480 REVERSE LENGTH=668	47	247	199	125	105	-	156	218	347
100	AT5G42020.2	BIP | Heat shock protein 70 (Hsp 70) family protein | chr5:16807697-16810480 REVERSE LENGTH=613	47	247	199	125	105	-	156	218	347
101	AT2G21660.2	ATGRP7, CCR2 | cold, circadian rhythm, and rna binding 2 | chr2:9265477-9266316 REVERSE LENGTH=159	46	-	29	-	-	-	-	-	-
102	AT2G21660.1	ATGRP7, CCR2, GR-RBP7, GRP7 | cold, circadian rhythm, and rna binding 2 | chr2:9265477-9266316 REVERSE LENGTH=176	46	-	29	-	-	-	-	-	-
103	AT3G29200.1	CM1, ATCM1 | chorismate mutase 1 | chr3:11164582-11166258 REVERSE LENGTH=340	45	-	-	-	-	-	-	-	-
104	AT5G19010.1	MPK16 | mitogen-activated protein kinase 16 | chr5:6345096-6347676 REVERSE LENGTH=567	42	-	-	-	-	-	-	-	-
105	AT3G18040.1	MPK9 | MAP kinase 9 | chr3:6174800-6178150 FORWARD LENGTH=510	42	-	-	-	-	-	-	-	-
106	AT3G18040.2	MPK9 | MAP kinase 9 | chr3:6175741-6178150 FORWARD LENGTH=422	42	-	-	-	-	-	-	-	-
107	AT1G73670.1	ATMPK15, MPK15 | MAP kinase 15 | chr1:27700212-27703168 FORWARD LENGTH=576	42	-	-	-	-	-	-	-	-
108	AT2G42880.1	ATMPK20, MPK20 | MAP kinase 20 | chr2:17840572-17843947 REVERSE LENGTH=606	42	-	-	-	-	-	-	-	-
109	AT1G18150.1	ATMPK8 | Protein kinase superfamily protein | chr1:6244641-6247582 REVERSE LENGTH=589	42	-	-	-	-	-	-	-	-
110	AT1G18150.3	ATMPK8 | Protein kinase superfamily protein | chr1:6244641-6247582 REVERSE LENGTH=589	42	-	-	-	-	-	-	-	-
111	AT1G18150.2	ATMPK8 | Protein kinase superfamily protein | chr1:6244641-6247582 REVERSE LENGTH=589	42	-	-	-	-	-	-	-	-
112	AT1G67580.1	| Protein kinase superfamily protein | chr1:25327727-25330965 REVERSE LENGTH=752	42	-	-	-	-	-	-	-	-
113	AT1G67580.2	| Protein kinase superfamily protein | chr1:25327727-25330965 REVERSE LENGTH=752	42	-	-	-	-	-	-	-	-
114	AT5G03240.3	UBQ3 | polyubiquitin 3 | chr5:771976-772896 REVERSE LENGTH=306	41	-	-	-	-	74	-	62	124
115	AT5G03240.2	UBQ3 | polyubiquitin 3 | chr5:771976-772896 REVERSE LENGTH=306	41	-	-	-	-	74	-	62	124
116	AT5G03240.1	UBQ3 | polyubiquitin 3 | chr5:771976-772896 REVERSE LENGTH=306	41	-	-	-	-	74	-	62	124
117	AT2G47110.2	UBQ6 | ubiquitin 6 | chr2:19344701-19345174 FORWARD LENGTH=157	41	-	-	-	-	74	-	62	124
118	AT2G47110.1	UBQ6 | ubiquitin 6 | chr2:19344701-19345174 FORWARD LENGTH=157	41	-	-	-	-	74	-	62	124
119	AT1G23410.1	| Ribosomal protein S27a / Ubiquitin family protein | chr1:8314940-8315410 FORWARD LENGTH=156	41	-	-	-	-	74	-	62	124
120	AT1G65350.1	UBQ13 | ubiquitin 13 | chr1:24272518-24277275 REVERSE LENGTH=319	41	-	-	-	-	74	-	62	124
121	AT2G35635.1	UBQ7, RUB2 | ubiquitin 7 | chr2:14981044-14981943 FORWARD LENGTH=154	41	-	-	-	-	74	-	62	124
122	AT5G37640.1	UBQ9 | ubiquitin 9 | chr5:14952782-14953750 REVERSE LENGTH=322	41	-	-	-	-	74	-	62	116
123	AT3G52590.1	UBQ1, EMB2167, ERD16, HAP4 | ubiquitin extension protein 1 | chr3:19505668-19506681 FORWARD LENGTH=128	41	-	-	-	-	74	-	62	124
124	AT2G36170.1	| Ubiquitin supergroup;Ribosomal protein L40e | chr2:15172153-15173046 FORWARD LENGTH=128	41	-	-	-	-	74	-	62	124
125	AT4G05320.1	UBQ10 | polyubiquitin 10 | chr4:2718559-2719932 FORWARD LENGTH=381	41	-	-	-	-	74	-	62	124
126	AT4G05320.3	UBQ10 | polyubiquitin 10 | chr4:2718787-2719932 FORWARD LENGTH=381	41	-	-	-	-	74	-	62	124
127	AT4G05320.2	UBQ10 | polyubiquitin 10 | chr4:2718559-2719932 FORWARD LENGTH=457	41	-	-	-	-	74	-	62	124
128	AT4G05320.5	UBQ10 | polyubiquitin 10 | chr4:2718559-2719932 FORWARD LENGTH=305	41	-	-	-	-	74	-	62	124
129	AT4G05320.4	UBQ10 | polyubiquitin 10 | chr4:2718559-2719932 FORWARD LENGTH=457	41	-	-	-	-	74	-	62	124
130	AT4G05320.6	UBQ10 | polyubiquitin 10 | chr4:2718559-2719932 FORWARD LENGTH=381	41	-	-	-	-	74	-	62	124
131	AT4G02890.2	UBQ14 | Ubiquitin family protein | chr4:1278747-1279664 REVERSE LENGTH=229	41	-	-	-	-	74	-	62	124
132	AT4G02890.1	UBQ14 | Ubiquitin family protein | chr4:1278747-1279664 REVERSE LENGTH=229	41	-	-	-	-	74	-	62	124
133	AT4G02890.4	UBQ14 | Ubiquitin family protein | chr4:1278747-1279664 REVERSE LENGTH=305	41	-	-	-	-	74	-	62	124
134	AT4G02890.3	UBQ14 | Ubiquitin family protein | chr4:1278747-1279664 REVERSE LENGTH=305	41	-	-	-	-	74	-	62	124
135	AT1G55060.1	UBQ12 | ubiquitin 12 | chr1:20549533-20550225 FORWARD LENGTH=230	41	-	-	-	-	74	-	62	116
136	AT3G09790.1	UBQ8 | ubiquitin 8 | chr3:3004111-3006006 REVERSE LENGTH=631	41	-	-	-	-	74	-	62	116
137	AT4G05050.1	UBQ11 | ubiquitin 11 | chr4:2588271-2588960 REVERSE LENGTH=229	41	-	-	-	-	74	-	62	124
138	AT4G05050.3	UBQ11 | ubiquitin 11 | chr4:2588271-2588960 REVERSE LENGTH=229	41	-	-	-	-	74	-	62	124
139	AT4G05050.2	UBQ11 | ubiquitin 11 | chr4:2588271-2588960 REVERSE LENGTH=229	41	-	-	-	-	74	-	62	124
140	AT4G05050.4	UBQ11 | ubiquitin 11 | chr4:2588271-2588960 REVERSE LENGTH=153	41	-	-	-	-	74	-	62	124
141	AT3G62250.1	UBQ5 | ubiquitin 5 | chr3:23037138-23037611 FORWARD LENGTH=157	41	-	-	-	-	74	-	62	124
142	AT1G31340.1	RUB1, NEDD8, ATRUB1 | related to ubiquitin 1 | chr1:11218076-11219417 REVERSE LENGTH=156	41	-	-	-	-	74	-	62	124
143	AT5G20620.1	UBQ4 | ubiquitin 4 | chr5:6973315-6974463 REVERSE LENGTH=382	41	-	-	-	-	74	-	62	124
144	AT1G47128.1	RD21, RD21A | Granulin repeat cysteine protease family protein | chr1:17283139-17285609 REVERSE LENGTH=462	36	261	163	78	461	286	149	345	292
145	AT3G18650.1	AGL103 | AGAMOUS-like 103 | chr3:6417344-6418504 REVERSE LENGTH=386	33	-	-	-	-	-	-	-	-
146	AT2G47220.1	DUF5, ATDUF5 | DOMAIN OF UNKNOWN FUNCTION 724 5 | chr2:19384059-19386472 FORWARD LENGTH=469	33	-	-	-	-	-	-	-	-
147	AT4G29830.1	VIP3 | Transducin/WD40 repeat-like superfamily protein | chr4:14597728-14599157 FORWARD LENGTH=321	33	-	-	-	-	-	-	-	-
148	AT3G03290.1	| Adenine nucleotide alpha hydrolases-like superfamily protein | chr3:766745-767742 FORWARD LENGTH=274	31	-	-	-	-	-	-	-	-
149	AT4G20320.1	| CTP synthase family protein | chr4:10974980-10978998 FORWARD LENGTH=597	30	-	-	-	-	-	-	-	-
150	AT4G20320.2	| CTP synthase family protein | chr4:10974980-10978998 FORWARD LENGTH=597	30	-	-	-	-	-	-	-	-
151	AT1G30820.1	| CTP synthase family protein | chr1:10945251-10948825 REVERSE LENGTH=600	30	-	-	-	-	-	-	-	-
152	AT2G32730.1	| 26S proteasome regulatory complex, non-ATPase subcomplex, Rpn2/Psmd1 subunit | chr2:13880189-13885464 FORWARD LENGTH=1004	30	28	-	36	-	-	-	65	159
153	AT2G24940.1	AtMAPR2, MAPR2 | membrane-associated progesterone binding protein 2 | chr2:10609447-10609749 FORWARD LENGTH=100	29	-	72	-	-	-	-	-	-
154	AT4G11330.1	ATMPK5, MPK5 | MAP kinase 5 | chr4:6892143-6893845 FORWARD LENGTH=376	29	-	-	-	-	-	-	-	-
155	AT2G02990.1	RNS1, ATRNS1 | ribonuclease 1 | chr2:873714-874667 FORWARD LENGTH=230	28	-	-	-	-	-	-	-	-
156	AT1G18660.1	| zinc finger (C3HC4-type RING finger) family protein | chr1:6421433-6425565 FORWARD LENGTH=486	26	-	-	-	-	-	-	-	-
157	AT1G18660.4	| zinc finger (C3HC4-type RING finger) family protein | chr1:6421433-6425489 FORWARD LENGTH=491	26	-	-	-	-	-	-	-	-
158	AT1G18660.2	| zinc finger (C3HC4-type RING finger) family protein | chr1:6421433-6425565 FORWARD LENGTH=486	26	-	-	-	-	-	-	-	-
159	AT1G18660.3	| zinc finger (C3HC4-type RING finger) family protein | chr1:6421433-6425565 FORWARD LENGTH=486	26	-	-	-	-	-	-	-	-
160	AT5G42980.1	ATTRX3, ATH3, ATTRXH3, TRXH3, TRX3 | thioredoxin 3 | chr5:17242772-17243718 FORWARD LENGTH=118	26	-	-	-	-	-	-	-	33
161	AT3G10610.1	| Ribosomal S17 family protein | chr3:3319459-3319881 FORWARD LENGTH=140	25	-	-	-	-	-	-	-	95
162	AT2G05220.2	| Ribosomal S17 family protein | chr2:1894757-1895179 REVERSE LENGTH=140	25	-	-	-	-	-	-	-	95
163	AT2G05220.1	| Ribosomal S17 family protein | chr2:1894757-1895179 REVERSE LENGTH=140	25	-	-	-	-	-	-	-	95
164	AT5G04800.2	| Ribosomal S17 family protein | chr5:1389217-1389642 FORWARD LENGTH=141	25	-	-	-	-	-	-	-	95
165	AT5G04800.1	| Ribosomal S17 family protein | chr5:1389217-1389642 FORWARD LENGTH=141	25	-	-	-	-	-	-	-	95
166	AT5G04800.4	| Ribosomal S17 family protein | chr5:1389217-1389642 FORWARD LENGTH=141	25	-	-	-	-	-	-	-	95
167	AT5G04800.3	| Ribosomal S17 family protein | chr5:1389217-1389642 FORWARD LENGTH=141	25	-	-	-	-	-	-	-	95
168	AT2G04390.1	| Ribosomal S17 family protein | chr2:1527911-1528336 FORWARD LENGTH=141	25	-	-	-	-	-	-	-	95
169	AT2G35630.1	MOR1, GEM1 | ARM repeat superfamily protein | chr2:14966828-14980361 FORWARD LENGTH=1978	25	-	-	-	-	-	-	-	-
170	AT3G08030.2	| Protein of unknown function, DUF642 | chr3:2564517-2565819 FORWARD LENGTH=323	25	-	-	-	-	-	-	-	-
171	AT3G08030.1	| Protein of unknown function, DUF642 | chr3:2564191-2565819 FORWARD LENGTH=365	25	-	-	-	-	-	-	-	-
172	AT1G30410.1	ATMRP13, MRP13, ABCC12 | multidrug resistance-associated protein 13 | chr1:10739357-10747017 FORWARD LENGTH=1468	24	-	-	-	-	-	-	-	-
173	AT4G18770.1	MYB98, AtMYB98 | myb domain protein 98 | chr4:10311068-10312557 FORWARD LENGTH=427	24	-	-	-	-	-	-	-	-
174	AT5G24710.1	| Transducin/WD40 repeat-like superfamily protein | chr5:8459148-8467920 REVERSE LENGTH=1377	23	-	-	-	-	-	-	-	-
175	AT3G63200.1	PLP9, PLA IIIB | PATATIN-like protein 9 | chr3:23346140-23347379 FORWARD LENGTH=384	23	-	-	-	-	-	-	24	-
176	AT1G69680.1	| Mog1/PsbP/DUF1795-like photosystem II reaction center PsbP family protein | chr1:26205148-26206568 FORWARD LENGTH=202	23	-	-	-	-	-	-	-	-
177	AT5G24490.1	| 30S ribosomal protein, putative | chr5:8365690-8367178 FORWARD LENGTH=308	23	42	42	-	-	-	-	-	39
178	AT3G63480.1	| ATP binding microtubule motor family protein | chr3:23441065-23443809 REVERSE LENGTH=469	21	-	-	-	-	-	-	-	-
179	AT3G63480.2	| ATP binding microtubule motor family protein | chr3:23441065-23443809 REVERSE LENGTH=465	21	-	-	-	-	-	-	-	-
180	AT1G20110.1	| RING/FYVE/PHD zinc finger superfamily protein | chr1:6971554-6974578 FORWARD LENGTH=601	21	-	-	-	-	-	-	-	-
181	AT3G21060.1	| Transducin/WD40 repeat-like superfamily protein | chr3:7377822-7379942 FORWARD LENGTH=547	20	20	23	-	-	-	-	20	20
182	AT4G09520.1	| Cofactor-independent phosphoglycerate mutase | chr4:6024970-6026751 REVERSE LENGTH=492	20	-	-	-	-	-	-	-	-
183	AT5G53450.2	ORG1 | OBP3-responsive gene 1 | chr5:21689444-21692242 FORWARD LENGTH=590	19	-	-	-	-	-	-	-	-
184	AT5G53450.1	ORG1 | OBP3-responsive gene 1 | chr5:21689204-21692242 FORWARD LENGTH=670	19	-	-	-	-	-	-	-	-
185	AT5G08690.1	| ATP synthase alpha/beta family protein | chr5:2825739-2828352 FORWARD LENGTH=556	18	197	356	140	-	-	281	340	597
186	AT3G44300.1	NIT2, AtNIT2 | nitrilase 2 | chr3:15983351-15985172 FORWARD LENGTH=339	18	572	527	260	416	147	485	967	791
187	AT5G22300.1	NIT4, AtNIT4 | nitrilase 4 | chr5:7379401-7381764 FORWARD LENGTH=355	18	37	41	-	-	-	-	78	129
188	AT3G44310.2	NIT1, ATNIT1, NITI | nitrilase 1 | chr3:15987988-15988841 FORWARD LENGTH=224	18	226	176	-	54	-	159	237	282
189	AT3G17850.1	| Protein kinase superfamily protein | chr3:6109854-6116245 REVERSE LENGTH=1296	18	-	-	-	-	-	-	-	-
190	AT5G08670.1	| ATP synthase alpha/beta family protein | chr5:2818395-2821149 REVERSE LENGTH=556	18	197	356	140	-	-	281	340	597
191	AT5G08680.1	| ATP synthase alpha/beta family protein | chr5:2821992-2824683 FORWARD LENGTH=559	18	197	356	140	-	-	281	340	597
192	AT3G06850.2	BCE2, LTA1, DIN3 | 2-oxoacid dehydrogenases acyltransferase family protein | chr3:2158212-2160465 REVERSE LENGTH=483	-	10685	11689	-	1566	928	3794	1485	1167
193	AT3G06850.1	BCE2, LTA1, DIN3 | 2-oxoacid dehydrogenases acyltransferase family protein | chr3:2158212-2160465 REVERSE LENGTH=483	-	10685	11689	-	1566	928	3794	1485	1167
194	AT5G55070.1	| Dihydrolipoamide succinyltransferase | chr5:22347637-22350409 FORWARD LENGTH=464	-	4038	3484	-	-	-	374	759	630
195	AT4G26910.3	| Dihydrolipoamide succinyltransferase | chr4:13520127-13522055 REVERSE LENGTH=365	-	3844	3470	-	-	-	343	774	568
196	AT4G26910.1	| Dihydrolipoamide succinyltransferase | chr4:13520127-13522889 REVERSE LENGTH=464	-	3806	3413	-	-	-	286	703	511
197	AT4G26910.2	| Dihydrolipoamide succinyltransferase | chr4:13520127-13522889 REVERSE LENGTH=463	-	3806	3413	-	-	-	286	703	511
198	AT3G55410.1	| 2-oxoglutarate dehydrogenase, E1 component | chr3:20541897-20545728 FORWARD LENGTH=1017	-	2391	2105	115	-	-	185	898	1163
199	AT5G65750.1	| 2-oxoglutarate dehydrogenase, E1 component | chr5:26304212-26307947 FORWARD LENGTH=1025	-	2135	1776	77	-	-	110	683	770
200	AT5G54770.1	THI1, TZ, THI4 | thiazole biosynthetic enzyme, chloroplast (ARA6) (THI1) (THI4) | chr5:22246634-22247891 FORWARD LENGTH=349	-	1759	2101	27	308	258	558	4057	5285
201	AT5G20280.1	ATSPS1F, SPS1F | sucrose phosphate synthase 1F | chr5:6844994-6849997 REVERSE LENGTH=1043	-	745	533	-	134	26	193	1145	1360
202	AT3G15690.2	| Single hybrid motif superfamily protein | chr3:5317108-5319435 FORWARD LENGTH=263	-	664	728	-	-	-	97	280	172
203	AT3G04120.1	GAPC, GAPC-1, GAPC1 | glyceraldehyde-3-phosphate dehydrogenase C subunit 1 | chr3:1081077-1083131 FORWARD LENGTH=338	-	573	742	55	922	1718	1745	1377	1184
204	AT1G13440.1	GAPC-2, GAPC2 | glyceraldehyde-3-phosphate dehydrogenase C2 | chr1:4608465-4610494 REVERSE LENGTH=338	-	573	742	55	857	1718	1657	1354	1482
205	AT5G65760.1	| Serine carboxypeptidase S28 family protein | chr5:26308289-26310891 FORWARD LENGTH=515	-	542	541	-	-	-	-	-	62
206	AT4G09000.1	GRF1, GF14 CHI | general regulatory factor 1 | chr4:5775387-5777157 FORWARD LENGTH=267	-	540	548	51	134	51	260	451	669
207	AT4G09000.2	GRF1, GF14 CHI | general regulatory factor 1 | chr4:5775387-5777157 FORWARD LENGTH=318	-	540	548	51	134	51	260	451	587
208	AT2G33210.2	HSP60-2 | heat shock protein 60-2 | chr2:14075093-14078568 REVERSE LENGTH=580	-	530	662	123	281	145	460	988	1300
209	AT2G33210.1	HSP60-2 | heat shock protein 60-2 | chr2:14075093-14078568 REVERSE LENGTH=585	-	530	662	123	281	145	460	988	1300
210	AT3G11130.1	| Clathrin, heavy chain | chr3:3482575-3491667 REVERSE LENGTH=1705	-	488	632	-	-	64	361	88	135
211	AT1G13440.2	GAPC-2, GAPC2 | glyceraldehyde-3-phosphate dehydrogenase C2 | chr1:4608465-4610494 REVERSE LENGTH=310	-	466	643	-	686	1539	1388	1038	1187
212	AT3G14067.1	| Subtilase family protein | chr3:4658421-4660754 REVERSE LENGTH=777	-	459	291	-	-	-	171	415	258
213	AT1G52670.1	| Single hybrid motif superfamily protein | chr1:19615119-19617420 REVERSE LENGTH=274	-	456	511	-	-	-	-	136	58
214	AT2G01190.1	| Octicosapeptide/Phox/Bem1p family protein | chr2:115023-117296 FORWARD LENGTH=720	-	448	444	-	397	233	657	1113	857
215	AT3G15690.1	| Single hybrid motif superfamily protein | chr3:5317108-5319383 FORWARD LENGTH=247	-	435	466	-	-	-	-	109	122
216	AT3G08530.1	| Clathrin, heavy chain | chr3:2587171-2595411 REVERSE LENGTH=1703	-	423	557	-	-	64	361	88	135
217	AT5G40450.1	| unknown protein; FUNCTIONS IN: molecular_function unknown; INVOLVED IN: biological_process unknown; LOCATED IN: chloroplast, plasma membrane; EXPRESSED IN: 24 plant structures; EXPRESSED DURING: 13 growth stages; Has 30201 Blast hits to 17322 pro	-	413	359	-	-	-	35	-	-
218	AT5G65430.3	GRF8 | general regulatory factor 8 | chr5:26148630-26150255 REVERSE LENGTH=260	-	413	426	92	24	51	164	546	680
219	AT5G65430.2	GRF8, GF14 KAPPA | general regulatory factor 8 | chr5:26148546-26150255 REVERSE LENGTH=246	-	413	426	92	24	51	164	546	680
220	AT5G65430.1	GRF8, 14-3-3KAPPA, GF14 KAPPA | general regulatory factor 8 | chr5:26148546-26150255 REVERSE LENGTH=248	-	413	426	92	24	51	164	546	755
221	AT5G10450.4	GRF6 | G-box regulating factor 6 | chr5:3284476-3286261 REVERSE LENGTH=273	-	400	382	20	26	51	233	499	656
222	AT5G10450.3	GRF6 | G-box regulating factor 6 | chr5:3284615-3286261 REVERSE LENGTH=258	-	400	382	20	26	51	233	499	656
223	AT5G10450.1	GRF6, AFT1, 14-3-3lambda | G-box regulating factor 6 | chr5:3284452-3286261 REVERSE LENGTH=248	-	400	382	20	26	51	233	499	731
224	AT5G10450.2	GRF6, AFT1, 14-3-3lambda | G-box regulating factor 6 | chr5:3284452-3286261 REVERSE LENGTH=246	-	400	382	20	26	51	233	499	656
225	AT3G02520.1	GRF7, GF14 NU | general regulatory factor 7 | chr3:526800-527915 REVERSE LENGTH=265	-	395	347	53	61	102	95	410	513
226	AT3G23990.1	HSP60, HSP60-3B | heat shock protein 60 | chr3:8669013-8672278 FORWARD LENGTH=577	-	369	435	100	267	216	565	1828	2166
227	AT1G73260.1	ATKTI1, KTI1 | kunitz trypsin inhibitor 1 | chr1:27547410-27548057 REVERSE LENGTH=215	-	366	288	-	74	-	300	347	295
228	AT1G74020.1	SS2 | strictosidine synthase 2 | chr1:27835289-27837277 REVERSE LENGTH=335	-	363	379	33	296	246	179	367	560
229	AT5G38480.2	GRF3, RCI1 | general regulatory factor 3 | chr5:15410277-15411285 FORWARD LENGTH=254	-	351	367	105	80	76	251	330	450
230	AT5G38480.1	GRF3, RCI1 | general regulatory factor 3 | chr5:15410277-15411285 FORWARD LENGTH=255	-	351	367	105	80	76	251	330	526
231	AT1G78300.1	GRF2, 14-3-3OMEGA, GF14 OMEGA | general regulatory factor 2 | chr1:29461883-29463052 FORWARD LENGTH=259	-	343	312	51	142	51	245	454	497
232	AT4G24280.1	cpHsc70-1 | chloroplast heat shock protein 70-1 | chr4:12590094-12593437 FORWARD LENGTH=718	-	343	422	-	107	-	43	703	852
233	AT3G13860.1	HSP60-3A | heat shock protein 60-3A | chr3:4561704-4565133 REVERSE LENGTH=572	-	335	312	-	-	125	56	928	868
234	AT1G06690.1	| NAD(P)-linked oxidoreductase superfamily protein | chr1:2049742-2052039 REVERSE LENGTH=377	-	334	371	-	-	-	-	-	27
235	AT5G16050.1	GRF5, GF14 UPSILON | general regulatory factor 5 | chr5:5244008-5245402 REVERSE LENGTH=268	-	322	479	53	24	51	95	323	446
236	AT3G16950.2	LPD1, ptlpd1 | lipoamide dehydrogenase 1 | chr3:5786508-5790383 REVERSE LENGTH=623	-	303	230	-	-	-	85	-	-
237	AT3G16950.1	LPD1, ptlpd1 | lipoamide dehydrogenase 1 | chr3:5786761-5790383 REVERSE LENGTH=570	-	303	230	-	-	-	85	-	-
238	AT3G25860.1	LTA2, PLE2 | 2-oxoacid dehydrogenases acyltransferase family protein | chr3:9460632-9462585 FORWARD LENGTH=480	-	301	279	-	-	-	96	89	-
239	AT5G44340.1	TUB4 | tubulin beta chain 4 | chr5:17859442-17860994 REVERSE LENGTH=444	-	296	155	72	402	369	237	484	716
240	AT5G49910.1	CPHSC70-2EAT SHOCK PROTEIN 70-2, HSC70-7, cpHsc70-2 | chloroplast heat shock protein 70-2 | chr5:20303470-20306295 FORWARD LENGTH=718	-	278	312	-	107	-	27	598	491
241	AT3G12490.1	ATCYSB, ATCYS6, CYSB | cystatin B | chr3:3960523-3961777 REVERSE LENGTH=201	-	275	200	28	139	85	217	300	193
242	AT3G12490.2	ATCYSB, ATCYS6, CYSB | cystatin B | chr3:3960523-3961876 REVERSE LENGTH=234	-	275	200	28	139	85	217	300	193
243	AT3G56130.4	| biotin/lipoyl attachment domain-containing protein | chr3:20826852-20829007 FORWARD LENGTH=274	-	271	533	-	-	-	18	332	149
244	AT3G56130.2	| biotin/lipoyl attachment domain-containing protein | chr3:20827850-20829007 FORWARD LENGTH=205	-	271	533	-	-	-	18	227	177
245	AT3G56130.3	| biotin/lipoyl attachment domain-containing protein | chr3:20827887-20829007 FORWARD LENGTH=194	-	271	533	-	-	-	18	227	149
246	AT3G56130.1	| biotin/lipoyl attachment domain-containing protein | chr3:20826852-20829007 FORWARD LENGTH=281	-	271	533	-	-	-	18	332	177
247	AT5G54960.1	PDC2 | pyruvate decarboxylase-2 | chr5:22310858-22312681 REVERSE LENGTH=607	-	268	251	-	-	-	146	518	363
248	AT1G35160.1	GRF4, 14-3-3PHI, GF14 PHI | GF14 protein phi chain | chr1:12867264-12868514 FORWARD LENGTH=267	-	263	263	51	134	51	158	277	307
249	AT1G35160.2	GF14 PHI | GF14 protein phi chain | chr1:12867264-12868514 FORWARD LENGTH=295	-	263	263	51	134	51	158	277	307
250	AT4G16155.1	| dihydrolipoyl dehydrogenases | chr4:9153570-9157322 REVERSE LENGTH=630	-	261	274	-	-	-	-	-	-
251	AT1G17100.1	| SOUL heme-binding family protein | chr1:5844766-5845539 FORWARD LENGTH=232	-	258	315	-	-	-	88	74	73
252	AT1G11910.1	APA1, ATAPA1 | aspartic proteinase A1 | chr1:4017119-4019874 REVERSE LENGTH=506	-	239	268	-	661	176	291	814	696
253	AT5G11720.1	| Glycosyl hydrolases family 31 protein | chr5:3776840-3780025 FORWARD LENGTH=902	-	236	296	-	-	-	91	384	152
254	AT5G15650.1	RGP2, ATRGP2 | reversibly glycosylated polypeptide 2 | chr5:5092203-5094093 FORWARD LENGTH=360	-	232	122	-	-	-	-	260	354
255	AT5G16660.1	| unknown protein; FUNCTIONS IN: molecular_function unknown; INVOLVED IN: biological_process unknown; LOCATED IN: chloroplast thylakoid membrane, chloroplast, membrane, chloroplast envelope; EXPRESSED IN: 23 plant structures; EXPRESSED DURING: 14 g	-	227	135	-	131	98	-	-	-
256	AT5G16660.2	| unknown protein; FUNCTIONS IN: molecular_function unknown; INVOLVED IN: biological_process unknown; LOCATED IN: chloroplast, membrane; EXPRESSED IN: 23 plant structures; EXPRESSED DURING: 14 growth stages; BEST Arabidopsis thaliana protein match	-	227	135	-	131	98	-	-	-
257	AT1G22300.3	GRF10, GF14 EPSILON | general regulatory factor 10 | chr1:7879601-7881103 REVERSE LENGTH=251	-	226	135	28	24	-	62	130	173
258	AT1G22300.2	GRF10, GF14 EPSILON | general regulatory factor 10 | chr1:7879244-7881103 REVERSE LENGTH=254	-	226	135	28	24	-	62	130	173
259	AT1G22300.1	GRF10, 14-3-3EPSILON, GF14 EPSILON | general regulatory factor 10 | chr1:7879146-7881103 REVERSE LENGTH=254	-	226	135	28	24	-	62	130	173
260	AT5G58290.1	RPT3 | regulatory particle triple-A ATPase 3 | chr5:23569155-23571116 FORWARD LENGTH=408	-	222	124	-	125	-	68	819	388
261	AT5G09810.1	ACT7 | actin 7 | chr5:3052809-3054220 FORWARD LENGTH=377	-	216	295	1030	1467	2052	674	798	893
262	AT5G09590.1	MTHSC70-2, HSC70-5 | mitochondrial HSO70 2 | chr5:2975721-2978508 FORWARD LENGTH=682	-	210	221	59	-	-	160	940	744
263	AT1G29150.1	ATS9, RPN6 | non-ATPase subunit 9 | chr1:10181240-10182499 FORWARD LENGTH=419	-	210	141	20	-	-	-	343	287
264	AT4G37910.1	mtHsc70-1 | mitochondrial heat shock protein 70-1 | chr4:17825368-17828099 REVERSE LENGTH=682	-	205	138	56	-	-	246	831	885
265	AT3G59760.3	OASC, ATCS-C | O-acetylserine (thiol) lyase isoform C | chr3:22072668-22075345 REVERSE LENGTH=430	-	202	54	-	-	-	-	39	-
266	AT3G59760.1	OASC, ATCS-C | O-acetylserine (thiol) lyase isoform C | chr3:22072119-22075345 REVERSE LENGTH=433	-	202	54	-	-	-	-	39	-
267	AT4G20890.1	TUB9 | tubulin beta-9 chain | chr4:11182218-11183840 FORWARD LENGTH=444	-	200	142	72	402	369	237	484	807
268	AT5G60390.2	| GTP binding Elongation factor Tu family protein | chr5:24289226-24290577 FORWARD LENGTH=400	-	197	135	83	62	266	218	296	318
269	AT5G60390.1	| GTP binding Elongation factor Tu family protein | chr5:24289226-24290675 FORWARD LENGTH=449	-	197	135	108	62	266	224	378	370
270	AT5G60390.3	| GTP binding Elongation factor Tu family protein | chr5:24289226-24290675 FORWARD LENGTH=449	-	197	135	108	62	266	224	378	370
271	AT1G07920.1	| GTP binding Elongation factor Tu family protein | chr1:2455559-2457001 FORWARD LENGTH=449	-	197	135	108	62	266	224	378	370
272	AT1G07940.1	| GTP binding Elongation factor Tu family protein | chr1:2463350-2464792 REVERSE LENGTH=449	-	197	135	108	62	266	224	378	370
273	AT1G07940.2	| GTP binding Elongation factor Tu family protein | chr1:2463350-2464792 REVERSE LENGTH=449	-	197	135	108	62	266	224	378	370
274	AT1G07930.1	| GTP binding Elongation factor Tu family protein | chr1:2459014-2460458 FORWARD LENGTH=449	-	197	135	108	62	266	224	378	370
275	AT1G07930.2	| GTP binding Elongation factor Tu family protein | chr1:2459014-2460458 FORWARD LENGTH=372	-	197	135	108	62	253	224	338	332
276	AT5G43010.1	RPT4A | regulatory particle triple-A ATPase 4A | chr5:17248563-17251014 REVERSE LENGTH=399	-	196	165	-	101	-	-	414	523
277	AT1G45000.2	| AAA-type ATPase family protein | chr1:17009220-17011607 FORWARD LENGTH=335	-	196	165	-	101	-	-	285	553
278	AT1G45000.1	| AAA-type ATPase family protein | chr1:17009220-17011607 FORWARD LENGTH=399	-	196	165	-	101	-	-	324	588
279	AT1G65930.1	cICDH | cytosolic NADP+-dependent isocitrate dehydrogenase | chr1:24539088-24541861 FORWARD LENGTH=410	-	192	246	-	-	-	-	210	109
280	AT1G74010.1	| Calcium-dependent phosphotriesterase superfamily protein | chr1:27832432-27834017 REVERSE LENGTH=325	-	190	186	105	58	66	150	297	213
281	AT3G02230.1	RGP1, ATRGP1 | reversibly glycosylated polypeptide 1 | chr3:415463-417304 FORWARD LENGTH=357	-	187	199	-	-	52	66	441	486
282	AT2G20580.1	RPN1A, ATRPN1A | 26S proteasome regulatory subunit S2 1A | chr2:8859211-8864699 FORWARD LENGTH=891	-	175	220	55	263	39	52	631	505
283	AT4G35090.2	CAT2 | catalase 2 | chr4:16701105-16703215 REVERSE LENGTH=474	-	172	208	58	151	51	291	269	168
284	AT4G35090.1	CAT2 | catalase 2 | chr4:16700937-16703215 REVERSE LENGTH=492	-	172	208	58	151	51	291	269	195
285	AT5G49360.1	BXL1, ATBXL1 | beta-xylosidase 1 | chr5:20012179-20016659 REVERSE LENGTH=774	-	171	150	63	704	423	333	1012	856
286	AT1G48830.1	| Ribosomal protein S7e family protein | chr1:18059854-18060935 REVERSE LENGTH=191	-	170	94	-	-	-	47	67	155
287	AT1G48830.2	| Ribosomal protein S7e family protein | chr1:18059854-18060935 REVERSE LENGTH=191	-	170	94	-	-	-	47	67	155
288	AT5G16130.1	| Ribosomal protein S7e family protein | chr5:5268984-5269912 FORWARD LENGTH=190	-	168	-	-	-	-	166	273	206
289	AT5G20160.1	| Ribosomal protein L7Ae/L30e/S12e/Gadd45 family protein | chr5:6804075-6805102 REVERSE LENGTH=128	-	163	81	-	-	-	-	165	63
290	AT5G20160.2	| Ribosomal protein L7Ae/L30e/S12e/Gadd45 family protein | chr5:6804075-6805102 REVERSE LENGTH=160	-	163	81	-	-	-	-	165	63
291	AT5G20160.3	| Ribosomal protein L7Ae/L30e/S12e/Gadd45 family protein | chr5:6804653-6805102 REVERSE LENGTH=109	-	163	81	-	-	-	-	165	63
292	AT2G39730.1	RCA | rubisco activase | chr2:16570951-16573345 REVERSE LENGTH=474	-	163	179	-	366	229	106	458	555
293	AT2G39730.2	RCA | rubisco activase | chr2:16571046-16573345 REVERSE LENGTH=446	-	163	179	-	366	229	106	458	463
294	AT2G39730.3	RCA | rubisco activase | chr2:16571174-16573345 REVERSE LENGTH=441	-	163	179	-	366	229	106	458	463
295	AT4G12600.1	| Ribosomal protein L7Ae/L30e/S12e/Gadd45 family protein | chr4:7453296-7454208 FORWARD LENGTH=128	-	163	81	-	-	-	-	165	63
296	AT4G12600.2	| Ribosomal protein L7Ae/L30e/S12e/Gadd45 family protein | chr4:7453296-7454208 FORWARD LENGTH=183	-	163	81	-	-	-	-	165	63
297	AT4G20360.1	ATRAB8D, ATRABE1B, RABE1b | RAB GTPase homolog E1B | chr4:10990036-10991466 FORWARD LENGTH=476	-	161	161	-	394	290	74	503	408
298	AT3G04840.1	| Ribosomal protein S3Ae | chr3:1329751-1331418 FORWARD LENGTH=262	-	158	-	-	-	-	-	128	187
299	AT5G11110.1	SPS1, ATSPS2F, KNS2, SPS2F | sucrose phosphate synthase 2F | chr5:3536426-3540901 FORWARD LENGTH=1047	-	157	131	-	31	-	-	244	315
300	AT2G01140.1	| Aldolase superfamily protein | chr2:95006-96491 REVERSE LENGTH=391	-	157	108	-	71	51	122	213	386
301	AT3G59760.2	OASC, ATCS-C | O-acetylserine (thiol) lyase isoform C | chr3:22072661-22075345 REVERSE LENGTH=432	-	157	29	-	-	-	-	-	-
302	AT1G14210.1	| Ribonuclease T2 family protein | chr1:4856902-4857941 REVERSE LENGTH=247	-	155	60	-	-	-	-	-	39
303	AT2G07698.1	| ATPase, F1 complex, alpha subunit protein | chr2:3361474-3364028 FORWARD LENGTH=777	-	155	-	-	-	-	216	183	250
304	ATMG01190.1	ATP1 | ATP synthase subunit 1 | chrM:302166-303689 REVERSE LENGTH=507	-	155	-	-	-	-	216	183	250
305	AT1G49240.1	ACT8 | actin 8 | chr1:18216539-18217947 FORWARD LENGTH=377	-	154	214	244	856	361	318	536	454
306	AT3G18780.2	ACT2, DER1, LSR2, ENL2 | actin 2 | chr3:6475535-6476832 FORWARD LENGTH=377	-	154	214	244	856	361	318	536	454
307	AT1G20010.1	TUB5 | tubulin beta-5 chain | chr1:6938033-6940481 REVERSE LENGTH=449	-	152	142	39	155	226	143	239	448
308	AT1G64520.1	RPN12a | regulatory particle non-ATPase 12A | chr1:23956459-23958120 FORWARD LENGTH=267	-	150	79	-	141	-	-	167	177
309	AT3G12110.1	ACT11 | actin-11 | chr3:3858116-3859609 FORWARD LENGTH=377	-	150	197	381	323	525	276	492	382
310	AT2G02560.2	CAND1, ATCAND1, ETA2, TIP120, HVE | cullin-associated and neddylation dissociated | chr2:690345-697342 FORWARD LENGTH=1217	-	149	253	144	709	452	947	2104	1565
311	AT2G02560.1	CAND1, ATCAND1, ETA2, TIP120, HVE | cullin-associated and neddylation dissociated | chr2:690345-697342 FORWARD LENGTH=1219	-	149	253	144	709	452	947	2104	1565
312	AT5G22060.1	ATJ2, J2 | DNAJ homologue 2 | chr5:7303798-7305668 REVERSE LENGTH=419	-	146	241	-	60	68	49	141	137
313	AT4G38970.2	FBA2 | fructose-bisphosphate aldolase 2 | chr4:18163769-18165659 REVERSE LENGTH=381	-	144	96	-	-	-	-	74	142
314	AT4G38970.1	FBA2 | fructose-bisphosphate aldolase 2 | chr4:18163714-18165659 REVERSE LENGTH=398	-	144	96	-	-	-	-	74	142
315	AT1G78380.1	ATGSTU19, GST8, GSTU19 | glutathione S-transferase TAU 19 | chr1:29486659-29487819 REVERSE LENGTH=219	-	144	174	-	-	-	-	-	-
316	AT3G18780.1	ACT2, DER1, LSR2, ENL2 | actin 2 | chr3:6475535-6476728 FORWARD LENGTH=371	-	143	214	222	856	252	319	463	382
317	AT2G42600.1	ATPPC2, PPC2 | phosphoenolpyruvate carboxylase 2 | chr2:17734541-17738679 REVERSE LENGTH=963	-	142	-	34	-	-	28	199	316
318	AT2G42600.2	ATPPC2, PPC2 | phosphoenolpyruvate carboxylase 2 | chr2:17734541-17738679 REVERSE LENGTH=963	-	142	-	34	-	-	28	199	316
319	AT5G20250.4	DIN10 | Raffinose synthase family protein | chr5:6833730-6836635 FORWARD LENGTH=844	-	142	145	-	281	225	-	93	206
320	AT5G20250.1	DIN10 | Raffinose synthase family protein | chr5:6834207-6836635 FORWARD LENGTH=749	-	142	145	-	281	225	-	93	206
321	AT5G20250.2	DIN10 | Raffinose synthase family protein | chr5:6834207-6836635 FORWARD LENGTH=749	-	142	145	-	281	225	-	93	206
322	AT5G20250.3	DIN10 | Raffinose synthase family protein | chr5:6834207-6836635 FORWARD LENGTH=749	-	142	145	-	281	225	-	93	206
323	AT5G64370.1	BETA-UP, PYD3 | beta-ureidopropionase | chr5:25739264-25741031 FORWARD LENGTH=408	-	141	144	-	-	-	139	470	488
324	AT5G20000.1	| AAA-type ATPase family protein | chr5:6756915-6759550 FORWARD LENGTH=419	-	138	20	-	-	-	51	433	330
325	AT5G19990.1	RPT6A, ATSUG1 | regulatory particle triple-A ATPase 6A | chr5:6752144-6754918 FORWARD LENGTH=419	-	138	20	-	-	-	60	433	330
326	AT5G14780.1	FDH | formate dehydrogenase | chr5:4777043-4779190 FORWARD LENGTH=384	-	138	134	-	32	-	108	267	498
327	AT4G20850.1	TPP2 | tripeptidyl peptidase ii | chr4:11160935-11169889 REVERSE LENGTH=1380	-	137	170	-	148	-	125	1148	1588
328	AT4G33030.1	SQD1 | sulfoquinovosyldiacylglycerol 1 | chr4:15936051-15937566 FORWARD LENGTH=477	-	133	53	-	-	-	-	44	-
329	AT1G78900.1	VHA-A | vacuolar ATP synthase subunit A | chr1:29660463-29664575 FORWARD LENGTH=623	-	133	229	48	72	-	489	444	449
330	AT1G78900.2	VHA-A | vacuolar ATP synthase subunit A | chr1:29660463-29664575 FORWARD LENGTH=623	-	133	229	48	72	-	489	444	449
331	AT1G53240.1	mMDH1 | Lactate/malate dehydrogenase family protein | chr1:19854966-19856802 REVERSE LENGTH=341	-	127	-	-	-	-	57	60	167
332	AT3G15020.1	mMDH2 | Lactate/malate dehydrogenase family protein | chr3:5056139-5057941 FORWARD LENGTH=341	-	127	-	-	-	-	-	-	117
333	AT3G15020.2	mMDH2 | Lactate/malate dehydrogenase family protein | chr3:5056139-5057865 FORWARD LENGTH=316	-	127	-	-	-	-	-	-	117
334	AT5G09900.1	EMB2107, RPN5A, MSA | 26S proteasome regulatory subunit, putative (RPN5) | chr5:3089462-3092434 REVERSE LENGTH=442	-	126	38	67	-	-	-	156	311
335	AT5G09900.2	EMB2107, RPN5A, MSA | 26S proteasome regulatory subunit, putative (RPN5) | chr5:3089462-3092434 REVERSE LENGTH=442	-	126	38	67	-	-	-	156	311
336	AT1G80070.1	SUS2, EMB33, EMB177, EMB14 | Pre-mRNA-processing-splicing factor | chr1:30118052-30127574 FORWARD LENGTH=2359	-	123	50	-	-	-	-	49	25
337	AT3G13470.1	| TCP-1/cpn60 chaperonin family protein | chr3:4389685-4392624 FORWARD LENGTH=596	-	116	84	59	135	-	164	482	415
338	AT1G55490.1	CPN60B, LEN1 | chaperonin 60 beta | chr1:20715717-20718673 REVERSE LENGTH=600	-	116	84	59	135	-	164	482	440
339	AT1G55490.2	CPN60B, LEN1 | chaperonin 60 beta | chr1:20715717-20718673 REVERSE LENGTH=600	-	116	84	59	135	-	164	482	440
340	AT5G60160.1	| Zn-dependent exopeptidases superfamily protein | chr5:24223887-24226783 REVERSE LENGTH=477	-	115	87	-	-	-	-	330	209
341	AT2G29550.1	TUB7 | tubulin beta-7 chain | chr2:12644258-12645932 REVERSE LENGTH=449	-	114	59	53	333	298	116	313	388
342	AT5G23860.1	TUB8 | tubulin beta 8 | chr5:8042962-8044528 FORWARD LENGTH=449	-	114	59	53	374	298	116	313	388
343	AT5G23860.2	TUB8 | tubulin beta 8 | chr5:8042962-8044528 FORWARD LENGTH=449	-	114	59	53	374	298	116	313	388
344	AT5G62700.1	TUB3 | tubulin beta chain 3 | chr5:25184501-25186426 FORWARD LENGTH=450	-	114	59	72	308	204	116	344	395
345	AT2G05920.1	| Subtilase family protein | chr2:2269831-2272207 REVERSE LENGTH=754	-	114	-	-	-	-	95	61	-
346	AT5G62690.1	TUB2 | tubulin beta chain 2 | chr5:25181560-25183501 FORWARD LENGTH=450	-	114	59	72	308	204	116	344	395
347	AT3G13930.1	| Dihydrolipoamide acetyltransferase, long form protein | chr3:4596240-4600143 FORWARD LENGTH=539	-	113	36	31	-	-	-	130	104
348	AT1G02770.1	| Protein of unknown function (DUF626) | chr1:605071-606624 REVERSE LENGTH=316	-	113	161	-	-	-	-	98	171
349	AT3G62410.1	CP12-2, CP12 | CP12 domain-containing protein 2 | chr3:23091006-23091401 FORWARD LENGTH=131	-	112	-	-	-	-	-	-	-
350	AT1G67090.1	RBCS1A | ribulose bisphosphate carboxylase small chain 1A | chr1:25048465-25049249 REVERSE LENGTH=180	-	110	46	-	-	65	134	214	213
351	AT1G17370.2	UBP1B | oligouridylate binding protein 1B | chr1:5951842-5954825 REVERSE LENGTH=416	-	109	169	-	280	190	202	637	1137
352	AT1G17370.1	UBP1B | oligouridylate binding protein 1B | chr1:5951842-5954825 REVERSE LENGTH=419	-	109	169	-	280	190	202	637	1204
353	AT5G20290.1	| Ribosomal protein S8e family protein | chr5:6851695-6853012 REVERSE LENGTH=222	-	108	46	-	-	-	-	302	443
354	AT3G46520.1	ACT12 | actin-12 | chr3:17128567-17129981 FORWARD LENGTH=377	-	107	197	249	258	469	252	276	165
355	AT5G59370.1	ACT4 | actin 4 | chr5:23950109-23951586 FORWARD LENGTH=377	-	107	197	249	258	469	252	276	165
356	AT5G59370.2	ACT4 | actin 4 | chr5:23950109-23951586 FORWARD LENGTH=377	-	107	197	249	258	469	252	276	165
357	AT2G37270.2	ATRPS5B, RPS5B | ribosomal protein 5B | chr2:15647883-15649042 REVERSE LENGTH=207	-	106	179	-	190	186	93	198	193
358	AT2G37270.1	ATRPS5B, RPS5B | ribosomal protein 5B | chr2:15647883-15649042 REVERSE LENGTH=207	-	106	179	-	190	186	93	198	193
359	AT3G11940.2	ATRPS5A, AML1, RPS5A | ribosomal protein 5A | chr3:3778175-3779354 REVERSE LENGTH=207	-	106	179	-	190	186	93	198	193
360	AT3G11940.1	ATRPS5A, AML1, RPS5A | ribosomal protein 5A | chr3:3778175-3779354 REVERSE LENGTH=207	-	106	179	-	190	186	93	198	193
361	AT1G09080.1	BIP3 | Heat shock protein 70 (Hsp 70) family protein | chr1:2929268-2931804 REVERSE LENGTH=675	-	105	92	-	72	-	78	123	135
362	AT1G09080.2	BIP3 | Heat shock protein 70 (Hsp 70) family protein | chr1:2929268-2931804 REVERSE LENGTH=665	-	105	92	-	72	-	78	123	135
363	AT4G31700.1	RPS6, RPS6A | ribosomal protein S6 | chr4:15346306-15347714 REVERSE LENGTH=250	-	104	67	-	91	-	-	276	324
364	AT5G10360.2	EMB3010 | Ribosomal protein S6e | chr5:3258734-3260142 REVERSE LENGTH=197	-	104	67	-	91	-	-	276	324
365	AT5G10360.1	EMB3010, RPS6B | Ribosomal protein S6e | chr5:3258734-3260142 REVERSE LENGTH=249	-	104	67	-	91	-	-	314	331
366	AT3G09840.1	CDC48, ATCDC48, CDC48A | cell division cycle 48 | chr3:3019494-3022832 FORWARD LENGTH=809	-	103	122	26	-	-	370	404	586
367	AT5G03340.1	| ATPase, AAA-type, CDC48 protein | chr5:810091-813133 REVERSE LENGTH=810	-	103	122	-	-	-	314	404	390
368	AT4G28470.1	RPN1B, ATRPN1B | 26S proteasome regulatory subunit S2 1B | chr4:14067082-14072357 REVERSE LENGTH=891	-	103	102	55	249	39	52	95	239
369	AT3G53230.1	| ATPase, AAA-type, CDC48 protein | chr3:19723416-19726489 FORWARD LENGTH=815	-	103	103	-	-	-	314	378	368
370	AT3G02200.1	| Proteasome component (PCI) domain protein | chr3:406692-408675 FORWARD LENGTH=364	-	103	51	-	-	-	88	154	250
371	AT3G02200.2	| Proteasome component (PCI) domain protein | chr3:406692-408919 FORWARD LENGTH=417	-	103	51	-	-	-	88	237	250
372	AT1G11260.1	STP1, ATSTP1 | sugar transporter 1 | chr1:3777460-3780133 FORWARD LENGTH=522	-	102	107	34	-	131	101	131	226
373	AT3G57290.1	EIF3E, TIF3E1, ATEIF3E-1, INT-6, ATINT6, INT6 | eukaryotic translation initiation factor 3E | chr3:21196786-21199073 REVERSE LENGTH=441	-	102	64	-	-	-	-	64	224
374	AT3G60750.2	| Transketolase | chr3:22454004-22456824 FORWARD LENGTH=740	-	101	212	-	-	-	-	186	84
375	AT3G60750.1	| Transketolase | chr3:22454004-22456824 FORWARD LENGTH=741	-	101	212	-	-	-	-	186	84
376	AT2G47400.1	CP12-1, CP12 | CP12 domain-containing protein 1 | chr2:19446889-19447263 FORWARD LENGTH=124	-	100	94	-	-	-	-	-	92
377	AT1G53310.3	ATPPC1, PEPC1, ATPEPC1, PPC1 | phosphoenolpyruvate carboxylase 1 | chr1:19884261-19888070 REVERSE LENGTH=967	-	100	61	34	-	44	30	288	306
378	AT1G53310.2	ATPPC1, PEPC1, ATPEPC1, PPC1 | phosphoenolpyruvate carboxylase 1 | chr1:19884261-19888070 REVERSE LENGTH=967	-	100	61	34	-	44	30	288	306
379	AT1G53310.1	ATPPC1, PEPC1, ATPEPC1, PPC1 | phosphoenolpyruvate carboxylase 1 | chr1:19884261-19888070 REVERSE LENGTH=967	-	100	61	34	-	44	30	288	306
380	AT4G31480.2	| Coatomer, beta subunit | chr4:15264145-15267384 FORWARD LENGTH=948	-	100	40	29	27	79	-	166	148
381	AT4G31480.1	| Coatomer, beta subunit | chr4:15264145-15267384 FORWARD LENGTH=948	-	100	40	29	27	79	-	166	148
382	AT4G31490.1	| Coatomer, beta subunit | chr4:15269460-15272693 FORWARD LENGTH=948	-	100	40	29	27	79	-	166	148
383	AT2G44530.1	| Phosphoribosyltransferase family protein | chr2:18383732-18385974 FORWARD LENGTH=394	-	99	145	-	-	71	25	305	370
384	AT2G44530.2	| Phosphoribosyltransferase family protein | chr2:18383732-18385974 FORWARD LENGTH=393	-	99	145	-	-	71	25	305	370
385	AT3G44110.1	ATJ3, ATJ | DNAJ homologue 3 | chr3:15869115-15871059 REVERSE LENGTH=420	-	98	146	-	60	45	67	56	78
386	AT3G44110.2	ATJ3, ATJ | DNAJ homologue 3 | chr3:15869179-15871059 REVERSE LENGTH=343	-	98	146	-	60	-	-	56	78
387	AT3G28500.1	| 60S acidic ribosomal protein family | chr3:10682204-10682551 FORWARD LENGTH=115	-	98	45	80	-	52	40	174	180
388	AT1G72160.1	| Sec14p-like phosphatidylinositol transfer family protein | chr1:27153823-27155609 REVERSE LENGTH=490	-	98	-	-	-	-	224	239	373
389	AT2G21390.1	| Coatomer, alpha subunit | chr2:9152428-9156577 FORWARD LENGTH=1218	-	97	32	-	-	-	-	395	270
390	AT4G32208.1	| heat shock protein 70 (Hsp 70) family protein | chr4:15558753-15559650 REVERSE LENGTH=153	-	97	54	-	-	-	39	72	137
391	AT5G24165.1	| unknown protein; FUNCTIONS IN: molecular_function unknown; INVOLVED IN: biological_process unknown; LOCATED IN: chloroplast; EXPRESSED IN: 22 plant structures; EXPRESSED DURING: 13 growth stages; BEST Arabidopsis thaliana protein match is: unknow	-	95	85	-	-	-	-	-	-
392	AT1G54410.1	| dehydrin family protein | chr1:20310305-20310601 REVERSE LENGTH=98	-	95	85	-	-	-	-	89	95
393	AT2G30050.1	| transducin family protein / WD-40 repeat family protein | chr2:12825540-12826448 FORWARD LENGTH=302	-	94	-	-	-	-	29	148	143
394	AT5G43060.1	| Granulin repeat cysteine protease family protein | chr5:17269784-17272117 REVERSE LENGTH=463	-	94	27	-	186	137	31	74	-
395	AT1G58684.1	| Ribosomal protein S5 family protein | chr1:21770021-21771217 REVERSE LENGTH=284	-	92	42	-	-	-	-	206	230
396	AT1G59359.1	| Ribosomal protein S5 family protein | chr1:21842537-21843733 REVERSE LENGTH=284	-	92	42	-	-	-	-	206	230
397	AT1G58380.1	XW6 | Ribosomal protein S5 family protein | chr1:21689115-21690085 FORWARD LENGTH=284	-	92	42	-	-	-	-	206	230
398	AT1G58983.1	| Ribosomal protein S5 family protein | chr1:21806279-21807475 REVERSE LENGTH=284	-	92	42	-	-	-	-	206	230
399	AT1G20200.1	EMB2719, HAP15 | PAM domain (PCI/PINT associated module) protein | chr1:7001409-7004154 REVERSE LENGTH=488	-	92	103	-	167	-	-	121	107
400	AT2G37620.1	ACT1, AAc1 | actin 1 | chr2:15779761-15781241 FORWARD LENGTH=377	-	91	141	163	285	436	291	383	111
401	AT2G37620.2	ACT1, AAc1 | actin 1 | chr2:15779761-15781241 FORWARD LENGTH=377	-	91	141	163	285	436	291	383	111
402	ATCG00490.1	RBCL | ribulose-bisphosphate carboxylases | chrC:54958-56397 FORWARD LENGTH=479	-	91	131	92	147	-	126	604	663
403	AT3G53750.1	ACT3 | actin 3 | chr3:19915924-19917371 FORWARD LENGTH=377	-	91	141	163	285	436	291	383	111
404	AT1G55860.2	UPL1 | ubiquitin-protein ligase 1 | chr1:20879900-20892910 REVERSE LENGTH=3681	-	90	-	-	59	-	32	93	54
405	AT1G55860.1	UPL1 | ubiquitin-protein ligase 1 | chr1:20879900-20895393 REVERSE LENGTH=3930	-	90	-	-	59	-	32	93	54
406	AT5G56500.2	| TCP-1/cpn60 chaperonin family protein | chr5:22874058-22876966 FORWARD LENGTH=597	-	90	18	-	47	123	164	353	367
407	AT5G56500.1	| TCP-1/cpn60 chaperonin family protein | chr5:22874058-22876966 FORWARD LENGTH=597	-	90	18	-	47	123	164	353	367
408	AT3G57490.1	| Ribosomal protein S5 family protein | chr3:21279824-21280887 REVERSE LENGTH=276	-	90	42	-	-	-	-	148	142
409	AT2G41840.1	| Ribosomal protein S5 family protein | chr2:17460016-17461398 REVERSE LENGTH=285	-	90	42	-	-	-	-	258	238
410	AT1G70320.1	UPL2 | ubiquitin-protein ligase 2 | chr1:26488745-26501281 REVERSE LENGTH=3658	-	90	-	-	59	-	32	230	54
411	AT1G54830.3	NF-YC3 | nuclear factor Y, subunit C3 | chr1:20451672-20452325 FORWARD LENGTH=217	-	89	38	-	-	-	31	-	-
412	AT1G54830.1	NF-YC3 | nuclear factor Y, subunit C3 | chr1:20451672-20452325 FORWARD LENGTH=217	-	89	38	-	-	-	31	-	-
413	AT1G54830.2	NF-YC3 | nuclear factor Y, subunit C3 | chr1:20451672-20452325 FORWARD LENGTH=217	-	89	38	-	-	-	31	-	-
414	AT5G63470.1	NF-YC4 | nuclear factor Y, subunit C4 | chr5:25416037-25417084 REVERSE LENGTH=250	-	89	38	-	-	-	31	-	-
415	AT5G63470.2	NF-YC4 | nuclear factor Y, subunit C4 | chr5:25416332-25417084 REVERSE LENGTH=250	-	89	38	-	-	-	31	-	-
416	AT1G08970.4	HAP5C, NF-YC9 | nuclear factor Y, subunit C9 | chr1:2883144-2883839 FORWARD LENGTH=231	-	89	38	-	-	-	31	-	-
417	AT1G08970.3	HAP5C, NF-YC9 | nuclear factor Y, subunit C9 | chr1:2883144-2883839 FORWARD LENGTH=231	-	89	38	-	-	-	31	-	-
418	AT1G08970.2	HAP5C, NF-YC9 | nuclear factor Y, subunit C9 | chr1:2883144-2883839 FORWARD LENGTH=231	-	89	38	-	-	-	31	-	-
419	AT1G08970.1	HAP5C, NF-YC9 | nuclear factor Y, subunit C9 | chr1:2883144-2883839 FORWARD LENGTH=231	-	89	38	-	-	-	31	-	-
420	AT1G62020.1	| Coatomer, alpha subunit | chr1:22919814-22923728 FORWARD LENGTH=1216	-	89	32	-	-	-	104	469	198
421	AT1G47250.1	PAF2 | 20S proteasome alpha subunit F2 | chr1:17319220-17320900 FORWARD LENGTH=277	-	89	50	-	-	-	-	43	94
422	AT3G48590.1	HAP5A, ATHAP5A, NF-YC1 | nuclear factor Y, subunit C1 | chr3:18008893-18009938 REVERSE LENGTH=234	-	89	38	-	-	-	31	-	-
423	AT5G42790.1	PAF1, ATPSM30, ARS5 | proteasome alpha subunit F1 | chr5:17159270-17160975 REVERSE LENGTH=278	-	89	50	-	73	-	-	71	136
424	AT5G23540.1	| Mov34/MPN/PAD-1 family protein | chr5:7937772-7939339 FORWARD LENGTH=308	-	88	37	82	-	-	-	64	169
425	AT5G23540.2	| Mov34/MPN/PAD-1 family protein | chr5:7938109-7939339 FORWARD LENGTH=259	-	88	37	82	-	-	-	64	169
426	AT5G18380.3	| Ribosomal protein S5 domain 2-like superfamily protein | chr5:6090128-6090693 REVERSE LENGTH=139	-	87	46	-	43	40	70	113	81
427	AT5G18380.2	| Ribosomal protein S5 domain 2-like superfamily protein | chr5:6090128-6090693 REVERSE LENGTH=144	-	87	46	-	43	40	70	113	104
428	AT5G18380.1	| Ribosomal protein S5 domain 2-like superfamily protein | chr5:6090253-6090693 REVERSE LENGTH=146	-	87	46	-	43	40	70	113	104
429	AT3G25800.1	PDF1, PR 65, PP2AA2 | protein phosphatase 2A subunit A2 | chr3:9422822-9425783 REVERSE LENGTH=587	-	87	-	68	-	-	-	21	156
430	AT3G05020.1	ACP1, ACP | acyl carrier protein 1 | chr3:1391863-1392878 REVERSE LENGTH=137	-	85	60	111	-	-	130	206	-
431	AT1G72150.1	PATL1 | PATELLIN 1 | chr1:27148558-27150652 FORWARD LENGTH=573	-	85	68	224	42	28	522	719	774
432	AT1G78780.3	| pathogenesis-related family protein | chr1:29621447-29622153 REVERSE LENGTH=176	-	84	73	-	-	-	-	-	-
433	AT1G78780.4	| pathogenesis-related family protein | chr1:29621447-29622431 REVERSE LENGTH=235	-	84	184	-	-	-	-	-	-
434	AT1G78780.1	| pathogenesis-related family protein | chr1:29621447-29622153 REVERSE LENGTH=176	-	84	73	-	-	-	-	-	-
435	AT1G78780.2	| pathogenesis-related family protein | chr1:29621447-29622431 REVERSE LENGTH=238	-	84	184	-	-	-	-	-	-
436	AT3G13920.4	EIF4A1 | eukaryotic translation initiation factor 4A1 | chr3:4592635-4594128 REVERSE LENGTH=407	-	84	186	109	82	137	37	197	151
437	AT3G13920.1	EIF4A1, RH4, TIF4A1 | eukaryotic translation initiation factor 4A1 | chr3:4592635-4594128 REVERSE LENGTH=412	-	84	186	109	82	137	37	197	151
438	AT3G13920.3	EIF4A1, RH4, TIF4A1 | eukaryotic translation initiation factor 4A1 | chr3:4592635-4594094 REVERSE LENGTH=402	-	84	186	109	82	137	37	197	151
439	AT1G54270.1	EIF4A-2 | eif4a-2 | chr1:20260495-20262018 FORWARD LENGTH=412	-	84	189	109	82	137	37	197	151
440	AT1G54270.2	EIF4A-2 | eif4a-2 | chr1:20260495-20262018 FORWARD LENGTH=407	-	84	189	109	82	137	37	197	151
441	AT5G57330.1	| Galactose mutarotase-like superfamily protein | chr5:23218392-23220664 FORWARD LENGTH=312	-	83	109	-	-	-	-	72	200
442	AT5G43330.1	| Lactate/malate dehydrogenase family protein | chr5:17390552-17392449 FORWARD LENGTH=332	-	83	90	-	-	-	-	-	-
443	AT5G56720.1	| Lactate/malate dehydrogenase family protein | chr5:22945537-22946718 FORWARD LENGTH=339	-	83	90	-	-	-	-	-	-
444	AT4G33010.1	AtGLDP1, GLDP1 | glycine decarboxylase P-protein 1 | chr4:15926852-15931150 REVERSE LENGTH=1037	-	82	93	-	-	-	-	-	-
445	AT4G33010.2	AtGLDP1, GLDP1 | glycine decarboxylase P-protein 1 | chr4:15927133-15931150 REVERSE LENGTH=976	-	82	93	-	-	-	-	-	-
446	AT1G54100.2	ALDH7B4 | aldehyde dehydrogenase 7B4 | chr1:20195435-20198853 REVERSE LENGTH=508	-	81	-	-	25	-	-	111	143
447	AT1G54100.1	ALDH7B4 | aldehyde dehydrogenase 7B4 | chr1:20195435-20198853 REVERSE LENGTH=508	-	81	-	-	25	-	-	111	143
448	AT5G38420.1	| Ribulose bisphosphate carboxylase (small chain) family protein | chr5:15381203-15381978 REVERSE LENGTH=181	-	79	-	-	-	65	105	203	180
449	AT5G38410.3	| Ribulose bisphosphate carboxylase (small chain) family protein | chr5:15377501-15378306 REVERSE LENGTH=186	-	79	-	-	-	65	105	171	180
450	AT5G38410.1	| Ribulose bisphosphate carboxylase (small chain) family protein | chr5:15377501-15378306 REVERSE LENGTH=181	-	79	-	-	-	65	105	203	180
451	AT5G38410.2	| Ribulose bisphosphate carboxylase (small chain) family protein | chr5:15377501-15378306 REVERSE LENGTH=174	-	79	-	-	-	65	105	154	180
452	AT5G43780.1	APS4 | Pseudouridine synthase/archaeosine transglycosylase-like family protein | chr5:17589631-17591480 REVERSE LENGTH=469	-	79	69	-	-	-	-	-	-
453	AT2G30860.1	ATGSTF9, GLUTTR, ATGSTF7, GSTF9 | glutathione S-transferase PHI 9 | chr2:13139132-13140057 FORWARD LENGTH=215	-	79	-	-	93	-	-	-	-
454	AT1G17860.1	| Kunitz family trypsin and protease inhibitor protein | chr1:6149343-6149933 FORWARD LENGTH=196	-	79	132	-	-	-	69	75	72
455	AT1G20440.1	COR47, RD17, AtCOR47 | cold-regulated 47 | chr1:7084722-7085664 REVERSE LENGTH=265	-	79	58	-	-	-	109	116	151
456	AT5G38430.1	| Ribulose bisphosphate carboxylase (small chain) family protein | chr5:15384350-15385155 REVERSE LENGTH=181	-	79	-	-	-	65	105	148	135
457	AT3G05530.1	RPT5A, ATS6A.2 | regulatory particle triple-A ATPase 5A | chr3:1603540-1605993 FORWARD LENGTH=424	-	77	65	57	45	-	85	381	423
458	AT4G31300.3	PBA1 | N-terminal nucleophile aminohydrolases (Ntn hydrolases) superfamily protein | chr4:15188927-15190935 FORWARD LENGTH=233	-	76	-	57	-	-	-	-	205
459	AT4G31300.2	PBA1 | N-terminal nucleophile aminohydrolases (Ntn hydrolases) superfamily protein | chr4:15188927-15190935 FORWARD LENGTH=234	-	76	-	57	-	-	-	-	205
460	AT4G31300.1	PBA1 | N-terminal nucleophile aminohydrolases (Ntn hydrolases) superfamily protein | chr4:15188927-15190935 FORWARD LENGTH=233	-	76	-	57	-	-	-	-	205
461	AT1G72730.1	| DEA(D/H)-box RNA helicase family protein | chr1:27378040-27379593 REVERSE LENGTH=414	-	76	150	109	82	137	37	197	151
462	AT3G02560.1	| Ribosomal protein S7e family protein | chr3:542341-543168 FORWARD LENGTH=191	-	75	87	-	-	74	110	268	178
463	AT3G02560.2	| Ribosomal protein S7e family protein | chr3:542341-543168 FORWARD LENGTH=191	-	75	87	-	-	74	110	268	178
464	AT5G09900.3	EMB2107, RPN5A, MSA | 26S proteasome regulatory subunit, putative (RPN5) | chr5:3089406-3092434 REVERSE LENGTH=462	-	75	32	67	-	-	-	144	195
465	AT5G11680.1	| FUNCTIONS IN: molecular_function unknown; INVOLVED IN: biological_process unknown; LOCATED IN: cytosol, plasma membrane; EXPRESSED IN: 26 plant structures; EXPRESSED DURING: 15 growth stages; CONTAINS InterPro DOMAIN/s: WW-domain-binding protein	-	75	101	-	-	-	64	155	125
466	AT5G64760.1	RPN5B | regulatory particle non-ATPase subunit 5B | chr5:25894027-25896445 REVERSE LENGTH=442	-	75	25	-	-	-	-	147	137
467	AT5G64760.2	RPN5B | regulatory particle non-ATPase subunit 5B | chr5:25894027-25896445 REVERSE LENGTH=442	-	75	25	-	-	-	-	147	137
468	AT2G36580.1	| Pyruvate kinase family protein | chr2:15339253-15342781 FORWARD LENGTH=527	-	74	130	-	-	-	-	423	241
469	AT1G62480.1	| Vacuolar calcium-binding protein-related | chr1:23128799-23129548 FORWARD LENGTH=152	-	73	72	-	-	-	-	-	92
470	AT3G52930.1	| Aldolase superfamily protein | chr3:19627383-19628874 REVERSE LENGTH=358	-	72	-	-	-	-	94	180	200
471	AT1G50200.2	ALATS | Alanyl-tRNA synthetase | chr1:18591429-18598167 REVERSE LENGTH=963	-	72	38	-	-	-	-	42	-
472	AT1G50200.1	ALATS, ACD | Alanyl-tRNA synthetase | chr1:18591429-18598311 REVERSE LENGTH=1003	-	72	38	-	-	-	-	42	-
473	AT5G46290.2	KASI, KAS1 | 3-ketoacyl-acyl carrier protein synthase I | chr5:18774439-18776629 REVERSE LENGTH=418	-	72	39	-	188	111	-	363	259
474	AT5G46290.1	KASI, KAS1 | 3-ketoacyl-acyl carrier protein synthase I | chr5:18774439-18776629 REVERSE LENGTH=473	-	72	39	-	188	111	-	363	259
475	AT2G36460.1	| Aldolase superfamily protein | chr2:15296929-15298387 REVERSE LENGTH=358	-	72	-	-	-	-	94	144	191
476	AT2G36460.2	| Aldolase superfamily protein | chr2:15296929-15297732 REVERSE LENGTH=267	-	72	-	-	-	-	94	144	104
477	AT2G44060.1	| Late embryogenesis abundant protein, group 2 | chr2:18226922-18227988 FORWARD LENGTH=325	-	71	68	59	114	-	118	68	230
478	AT2G44060.2	| Late embryogenesis abundant protein, group 2 | chr2:18226922-18227988 FORWARD LENGTH=325	-	71	68	59	114	-	118	68	230
479	AT5G66420.1	| CONTAINS InterPro DOMAIN/s: Uncharacterised conserved protein UCP033271 (InterPro:IPR008322), TIM-barrel signal transduction protein, predicted (InterPro:IPR009215); Has 30201 Blast hits to 17322 proteins in 780 species: Archae - 12; Bacteria - 1	-	71	-	-	-	-	-	-	-
480	AT5G66420.2	| LOCATED IN: cellular_component unknown; EXPRESSED IN: 23 plant structures; EXPRESSED DURING: 13 growth stages; CONTAINS InterPro DOMAIN/s: Uncharacterised conserved protein UCP033271 (InterPro:IPR008322), TIM-barrel signal transduction protein, p	-	71	-	-	-	-	-	-	-
481	AT1G65980.1	TPX1 | thioredoxin-dependent peroxidase 1 | chr1:24559524-24560753 REVERSE LENGTH=162	-	71	-	-	-	-	-	-	-
482	AT1G42960.1	| expressed protein localized to the inner membrane of the chloroplast. | chr1:16125863-16127080 FORWARD LENGTH=168	-	70	184	-	202	21	-	155	240
483	AT4G33150.1	| lysine-ketoglutarate reductase/saccharopine dehydrogenase bifunctional enzyme | chr4:15985479-15991069 REVERSE LENGTH=1064	-	70	133	-	251	191	-	223	62
484	AT4G33150.2	| lysine-ketoglutarate reductase/saccharopine dehydrogenase bifunctional enzyme | chr4:15985479-15991069 REVERSE LENGTH=1064	-	70	133	-	251	191	-	223	62
485	AT4G33150.3	| lysine-ketoglutarate reductase/saccharopine dehydrogenase bifunctional enzyme | chr4:15985479-15988055 REVERSE LENGTH=482	-	70	133	-	232	119	-	143	-
486	AT1G54340.1	ICDH | isocitrate dehydrogenase | chr1:20283520-20286506 FORWARD LENGTH=416	-	70	70	-	-	-	-	78	-
487	AT4G27450.1	| Aluminium induced protein with YGL and LRDR motifs | chr4:13727665-13728683 REVERSE LENGTH=250	-	70	-	-	67	63	71	70	110
488	AT2G31610.1	| Ribosomal protein S3 family protein | chr2:13450384-13451669 FORWARD LENGTH=250	-	69	72	-	-	48	-	448	509
489	AT3G53870.1	| Ribosomal protein S3 family protein | chr3:19951547-19952782 FORWARD LENGTH=249	-	69	94	-	-	48	-	370	488
490	AT5G35530.1	| Ribosomal protein S3 family protein | chr5:13710355-13712192 REVERSE LENGTH=248	-	69	72	-	-	48	-	350	433
491	AT3G21790.1	| UDP-Glycosyltransferase superfamily protein | chr3:7676927-7678414 REVERSE LENGTH=495	-	69	78	-	-	-	-	-	-
492	AT1G33590.1	| Leucine-rich repeat (LRR) family protein | chr1:12177788-12179221 FORWARD LENGTH=477	-	69	32	-	145	132	154	197	283
493	AT1G61150.1	| LisH and RanBPM domains containing protein | chr1:22542928-22544355 FORWARD LENGTH=243	-	69	-	-	-	-	-	-	-
494	AT1G61150.4	| LisH and RanBPM domains containing protein | chr1:22542979-22544355 FORWARD LENGTH=226	-	69	-	-	-	-	-	-	-
495	AT1G61150.5	| LisH and RanBPM domains containing protein | chr1:22543122-22544355 FORWARD LENGTH=220	-	69	-	-	-	-	-	-	-
496	AT1G61150.2	| LisH and RanBPM domains containing protein | chr1:22542979-22544355 FORWARD LENGTH=226	-	69	-	-	-	-	-	-	-
497	AT1G61150.3	| LisH and RanBPM domains containing protein | chr1:22543304-22544355 FORWARD LENGTH=193	-	69	-	-	-	-	-	-	-
498	AT1G61150.7	| LisH and RanBPM domains containing protein | chr1:22543304-22544355 FORWARD LENGTH=193	-	69	-	-	-	-	-	-	-
499	AT1G61150.6	| LisH and RanBPM domains containing protein | chr1:22542979-22544355 FORWARD LENGTH=226	-	69	-	-	-	-	-	-	-
500	AT1G64350.1	SEH1H | Transducin/WD40 repeat-like superfamily protein | chr1:23881582-23883073 FORWARD LENGTH=326	-	68	74	-	-	-	-	-	-
501	AT3G26650.1	GAPA, GAPA-1 | glyceraldehyde 3-phosphate dehydrogenase A subunit | chr3:9795226-9796848 FORWARD LENGTH=396	-	67	138	-	74	-	-	-	182
502	AT1G74040.1	IMS1, MAML-3, IPMS2 | 2-isopropylmalate synthase 1 | chr1:27842258-27845566 FORWARD LENGTH=631	-	67	57	-	280	261	-	152	97
503	AT1G18500.1	MAML-4, IPMS1 | methylthioalkylmalate synthase-like 4 | chr1:6369347-6372861 FORWARD LENGTH=631	-	67	84	-	698	378	-	324	316
504	AT3G52960.1	| Thioredoxin superfamily protein | chr3:19639699-19640403 FORWARD LENGTH=234	-	67	-	-	-	-	-	86	111
505	AT1G12900.3	GAPA-2 | glyceraldehyde 3-phosphate dehydrogenase A subunit 2 | chr1:4392634-4393850 REVERSE LENGTH=350	-	67	138	-	74	-	-	-	182
506	AT1G12900.4	GAPA-2 | glyceraldehyde 3-phosphate dehydrogenase A subunit 2 | chr1:4392634-4393850 REVERSE LENGTH=350	-	67	138	-	74	-	-	-	182
507	AT1G12900.1	GAPA-2 | glyceraldehyde 3-phosphate dehydrogenase A subunit 2 | chr1:4392634-4394283 REVERSE LENGTH=399	-	67	138	-	74	-	-	-	182
508	AT1G12900.2	GAPA-2 | glyceraldehyde 3-phosphate dehydrogenase A subunit 2 | chr1:4392634-4393747 REVERSE LENGTH=317	-	67	138	-	74	-	-	-	182
509	AT5G27600.1	LACS7, ATLACS7 | long-chain acyl-CoA synthetase 7 | chr5:9742616-9746795 FORWARD LENGTH=700	-	66	-	-	213	76	43	48	55
510	AT3G15000.1	| cobalt ion binding | chr3:5050321-5052121 FORWARD LENGTH=395	-	66	-	-	-	-	-	19	-
511	AT4G25050.2	ACP4 | acyl carrier protein 4 | chr4:12870178-12871024 FORWARD LENGTH=149	-	66	-	-	-	-	-	-	-
512	AT4G25050.1	ACP4 | acyl carrier protein 4 | chr4:12870178-12871024 FORWARD LENGTH=137	-	66	-	-	-	-	-	-	-
513	AT5G12250.1	TUB6 | beta-6 tubulin | chr5:3961317-3962971 REVERSE LENGTH=449	-	65	59	-	129	61	69	116	142
514	AT1G75780.1	TUB1 | tubulin beta-1 chain | chr1:28451378-28453602 REVERSE LENGTH=447	-	65	59	39	61	155	69	148	243
515	AT5G39410.1	| Saccharopine dehydrogenase | chr5:15768415-15770274 REVERSE LENGTH=454	-	65	-	-	-	-	39	185	26
516	AT4G35630.1	PSAT | phosphoserine aminotransferase | chr4:16904205-16905497 FORWARD LENGTH=430	-	65	58	-	-	-	-	-	-
517	AT2G39770.1	CYT1, VTC1, SOZ1, EMB101, GMP1 | Glucose-1-phosphate adenylyltransferase family protein | chr2:16589401-16590741 FORWARD LENGTH=361	-	64	-	-	86	89	-	107	-
518	AT2G39770.2	CYT1 | Glucose-1-phosphate adenylyltransferase family protein | chr2:16589401-16590741 FORWARD LENGTH=361	-	64	-	-	86	89	-	107	-
519	AT4G05180.1	PSBQ, PSBQ-2, PSII-Q | photosystem II subunit Q-2 | chr4:2672093-2673170 REVERSE LENGTH=230	-	64	-	-	-	-	-	-	-
520	AT2G41800.1	| Protein of unknown function, DUF642 | chr2:17436671-17438005 REVERSE LENGTH=370	-	62	145	-	399	254	215	221	285
521	AT1G79210.3	| N-terminal nucleophile aminohydrolases (Ntn hydrolases) superfamily protein | chr1:29796286-29798240 REVERSE LENGTH=235	-	62	49	-	-	-	-	46	83
522	AT1G79210.2	| N-terminal nucleophile aminohydrolases (Ntn hydrolases) superfamily protein | chr1:29796286-29798240 REVERSE LENGTH=235	-	62	49	-	-	-	-	46	83
523	AT1G79210.1	| N-terminal nucleophile aminohydrolases (Ntn hydrolases) superfamily protein | chr1:29796286-29798240 REVERSE LENGTH=235	-	62	49	-	-	-	-	46	83
524	AT1G16470.2	PAB1 | proteasome subunit PAB1 | chr1:5623122-5625439 FORWARD LENGTH=235	-	62	49	-	-	-	-	46	83
525	AT1G16470.1	PAB1 | proteasome subunit PAB1 | chr1:5623122-5625439 FORWARD LENGTH=235	-	62	49	-	-	-	-	46	83
526	AT5G56030.1	HSP81-2, ERD8, HSP90.2, AtHsp90.2 | heat shock protein 81-2 | chr5:22686923-22689433 FORWARD LENGTH=699	-	61	-	176	105	72	437	831	705
527	AT5G56030.2	HSP81-2 | heat shock protein 81-2 | chr5:22686923-22689433 FORWARD LENGTH=728	-	61	-	176	105	72	437	793	677
528	AT5G56000.1	Hsp81.4, AtHsp90.4 | HEAT SHOCK PROTEIN 81.4 | chr5:22677602-22680067 REVERSE LENGTH=699	-	61	-	160	105	72	264	583	608
529	AT5G56010.1	HSP81-3, Hsp81.3, AtHsp90-3, AtHsp90.3 | heat shock protein 81-3 | chr5:22681410-22683911 FORWARD LENGTH=699	-	61	-	176	105	72	437	831	720
530	AT4G39960.1	| Molecular chaperone Hsp40/DnaJ family protein | chr4:18534194-18536320 FORWARD LENGTH=447	-	60	65	-	-	41	-	81	-
531	AT2G42590.3	GRF9, GF14 MU | general regulatory factor 9 | chr2:17732164-17733775 REVERSE LENGTH=276	-	60	60	-	24	-	60	82	86
532	AT2G42590.2	GRF9, GF14 MU | general regulatory factor 9 | chr2:17732118-17733775 REVERSE LENGTH=262	-	60	60	-	24	-	60	82	73
533	AT2G42590.1	GRF9, GF14 MU | general regulatory factor 9 | chr2:17732118-17733775 REVERSE LENGTH=263	-	60	60	-	24	-	60	82	86
534	AT1G26480.1	GRF12, GF14 IOTA | general regulatory factor 12 | chr1:9156573-9157845 REVERSE LENGTH=268	-	60	60	-	24	-	49	82	73
535	AT1G34760.1	GRF11, GF14 OMICRON, RHS5 | general regulatory factor 11 | chr1:12744062-12745603 REVERSE LENGTH=255	-	60	60	28	24	-	49	114	73
536	AT1G34760.2	GRF11, GF14 OMICRON, RHS5 | general regulatory factor 11 | chr1:12743981-12745603 REVERSE LENGTH=252	-	60	60	28	24	-	49	114	73
537	AT1G20260.1	| ATPase, V1 complex, subunit B protein | chr1:7016971-7020290 FORWARD LENGTH=487	-	60	130	-	73	-	245	355	438
538	AT1G22920.2	CSN5A, JAB1, AJH1 | COP9 signalosome 5A | chr1:8109998-8111895 REVERSE LENGTH=351	-	60	-	-	-	-	-	-	100
539	AT1G22920.1	CSN5A, JAB1, AJH1 | COP9 signalosome 5A | chr1:8109882-8111895 REVERSE LENGTH=357	-	60	-	-	-	-	-	-	100
540	AT1G76030.1	| ATPase, V1 complex, subunit B protein | chr1:28534134-28536916 FORWARD LENGTH=486	-	60	130	-	73	-	245	355	438
541	AT4G38510.5	| ATPase, V1 complex, subunit B protein | chr4:18011155-18014897 REVERSE LENGTH=494	-	60	130	-	73	-	218	355	332
542	AT4G38510.4	| ATPase, V1 complex, subunit B protein | chr4:18011155-18014789 REVERSE LENGTH=487	-	60	130	-	73	-	218	355	332
543	AT4G38510.3	| ATPase, V1 complex, subunit B protein | chr4:18011155-18014789 REVERSE LENGTH=487	-	60	130	-	73	-	218	355	332
544	AT4G38510.2	| ATPase, V1 complex, subunit B protein | chr4:18011155-18014789 REVERSE LENGTH=487	-	60	130	-	73	-	218	355	332
545	AT4G38510.1	| ATPase, V1 complex, subunit B protein | chr4:18011155-18014789 REVERSE LENGTH=487	-	60	130	-	73	-	218	355	332
546	AT1G52360.1	| Coatomer, beta' subunit | chr1:19499282-19505397 FORWARD LENGTH=926	-	59	53	-	-	-	-	132	70
547	AT1G52360.2	| Coatomer, beta' subunit | chr1:19499420-19505397 FORWARD LENGTH=970	-	59	53	-	-	-	-	132	70
548	AT2G09990.1	| Ribosomal protein S5 domain 2-like superfamily protein | chr2:3781442-3781882 FORWARD LENGTH=146	-	59	-	-	40	-	70	119	116
549	AT3G15980.4	| Coatomer, beta' subunit | chr3:5411699-5418313 REVERSE LENGTH=914	-	59	31	-	-	-	-	-	64
550	AT3G15980.2	| Coatomer, beta' subunit | chr3:5412015-5418313 REVERSE LENGTH=918	-	59	31	-	-	-	-	-	64
551	AT3G15980.3	| Coatomer, beta' subunit | chr3:5412015-5418313 REVERSE LENGTH=918	-	59	31	-	-	-	-	-	64
552	AT3G15980.1	| Coatomer, beta' subunit | chr3:5411699-5418313 REVERSE LENGTH=909	-	59	31	-	-	-	-	-	64
553	AT1G04820.1	TUA4, TOR2 | tubulin alpha-4 chain | chr1:1356421-1358266 REVERSE LENGTH=450	-	58	-	57	245	255	128	309	315
554	AT2G15400.1	RBP36B, NRPE3B | DNA-directed RNA polymerase family protein | chr2:6713022-6714386 FORWARD LENGTH=319	-	58	-	-	-	-	-	-	-
555	AT4G14960.1	TUA6 | Tubulin/FtsZ family protein | chr4:8548753-8550319 REVERSE LENGTH=427	-	58	-	57	245	227	128	303	315
556	AT4G14960.2	TUA6 | Tubulin/FtsZ family protein | chr4:8548769-8550319 REVERSE LENGTH=450	-	58	-	57	245	227	128	309	315
557	AT5G19770.1	TUA3 | tubulin alpha-3 | chr5:6682761-6684474 REVERSE LENGTH=450	-	58	-	57	405	307	200	410	477
558	AT1G50010.1	TUA2 | tubulin alpha-2 chain | chr1:18517737-18519729 FORWARD LENGTH=450	-	58	-	57	245	255	128	309	315
559	AT2G15430.1	RBP36A, RPB35.5A, NRPB3, NRPD3, NRPE3A | DNA-directed RNA polymerase family protein | chr2:6733661-6735482 FORWARD LENGTH=319	-	58	-	-	-	-	-	-	-
560	AT5G19780.1	TUA5 | tubulin alpha-5 | chr5:6687212-6688926 FORWARD LENGTH=450	-	58	-	57	405	307	200	410	477
561	AT4G23710.1	VHA-G2, VAG2, VATG2 | vacuolar ATP synthase subunit G2 | chr4:12350577-12351354 FORWARD LENGTH=106	-	57	-	-	-	-	94	61	-
562	ATCG00120.1	ATPA | ATP synthase subunit alpha | chrC:9938-11461 REVERSE LENGTH=507	-	57	131	-	126	43	94	668	551
563	AT4G24820.1	| 26S proteasome, regulatory subunit Rpn7;Proteasome component (PCI) domain | chr4:12790471-12792599 REVERSE LENGTH=387	-	56	78	106	85	-	80	173	525
564	AT4G24820.2	| 26S proteasome, regulatory subunit Rpn7;Proteasome component (PCI) domain | chr4:12790471-12792599 REVERSE LENGTH=387	-	56	78	106	85	-	80	173	525
565	AT2G25710.1	HCS1 | holocarboxylase synthase 1 | chr2:10952719-10955061 FORWARD LENGTH=367	-	56	28	-	-	-	-	-	-
566	AT2G25710.2	HCS1 | holocarboxylase synthase 1 | chr2:10952719-10955061 FORWARD LENGTH=367	-	56	28	-	-	-	-	-	-
567	AT2G27020.1	PAG1 | 20S proteasome alpha subunit G1 | chr2:11528515-11530858 REVERSE LENGTH=249	-	55	49	-	-	-	-	-	155
568	AT1G21720.1	PBC1 | proteasome beta subunit C1 | chr1:7626394-7628070 FORWARD LENGTH=204	-	55	-	-	-	-	-	253	228
569	AT1G77440.2	PBC2 | 20S proteasome beta subunit C2 | chr1:29096020-29098105 FORWARD LENGTH=204	-	55	-	-	-	-	-	221	134
570	AT1G77440.1	PBC2 | 20S proteasome beta subunit C2 | chr1:29096334-29098105 FORWARD LENGTH=204	-	55	-	-	-	-	-	221	134
571	AT2G34460.1	| NAD(P)-binding Rossmann-fold superfamily protein | chr2:14529635-14530732 FORWARD LENGTH=280	-	55	-	-	117	-	-	-	-
572	AT3G52200.2	LTA3 | Dihydrolipoamide acetyltransferase, long form protein | chr3:19360317-19366091 FORWARD LENGTH=713	-	55	-	-	-	-	-	57	-
573	AT3G52200.1	LTA3 | Dihydrolipoamide acetyltransferase, long form protein | chr3:19360317-19366091 FORWARD LENGTH=637	-	55	-	-	-	-	-	57	-
574	AT1G20960.2	emb1507 | U5 small nuclear ribonucleoprotein helicase, putative | chr1:7302591-7309914 REVERSE LENGTH=2171	-	55	-	-	-	-	-	83	-
575	AT1G20960.1	emb1507 | U5 small nuclear ribonucleoprotein helicase, putative | chr1:7302591-7309914 REVERSE LENGTH=2171	-	55	-	-	-	-	-	83	-
576	AT2G22360.1	| DNAJ heat shock family protein | chr2:9498162-9500459 FORWARD LENGTH=442	-	55	56	-	-	22	-	53	24
577	AT4G34670.1	| Ribosomal protein S3Ae | chr4:16548724-16550222 FORWARD LENGTH=262	-	55	97	-	-	-	64	371	448
578	AT1G79280.3	NUA | nuclear pore anchor | chr1:29819176-29832809 REVERSE LENGTH=2094	-	53	66	-	-	-	-	-	-
579	AT1G79280.2	NUA | nuclear pore anchor | chr1:29819176-29832809 REVERSE LENGTH=2115	-	53	66	-	-	-	-	-	-
580	AT1G79280.1	NUA, AtTPR | nuclear pore anchor | chr1:29819176-29832809 REVERSE LENGTH=2093	-	53	66	-	-	-	-	-	-
581	AT4G11420.1	EIF3A, ATEIF3A-1, EIF3A-1, ATTIF3A1, TIF3A1 | eukaryotic translation initiation factor 3A | chr4:6947834-6952053 REVERSE LENGTH=987	-	53	40	-	-	-	-	113	134
582	AT5G27640.2	TIF3B1, EIF3B, ATEIF3B-1, EIF3B-1, ATTIF3B1 | translation initiation factor 3B1 | chr5:9781207-9784759 REVERSE LENGTH=738	-	53	-	-	-	-	-	-	172
583	AT5G27640.1	TIF3B1, EIF3B, ATEIF3B-1, EIF3B-1, ATTIF3B1 | translation initiation factor 3B1 | chr5:9781207-9784759 REVERSE LENGTH=712	-	53	-	-	-	-	-	-	172
584	AT5G25780.1	EIF3B-2, EIF3B, ATEIF3B-2 | eukaryotic translation initiation factor 3B-2 | chr5:8973420-8976758 REVERSE LENGTH=714	-	53	-	-	-	-	-	-	127
585	AT3G02090.1	MPPBETA | Insulinase (Peptidase family M16) protein | chr3:365624-368526 FORWARD LENGTH=531	-	53	33	-	-	-	-	-	-
586	AT3G02090.2	MPPBETA | Insulinase (Peptidase family M16) protein | chr3:365624-368534 FORWARD LENGTH=535	-	53	-	-	-	-	-	-	-
587	AT1G55510.1	BCDH BETA1 | branched-chain alpha-keto acid decarboxylase E1 beta subunit | chr1:20723482-20725505 FORWARD LENGTH=352	-	52	44	-	-	-	-	80	-
588	AT1G76180.2	ERD14 | Dehydrin family protein | chr1:28587013-28587657 REVERSE LENGTH=185	-	52	70	-	44	-	21	112	64
589	AT1G76180.1	ERD14 | Dehydrin family protein | chr1:28587013-28587657 REVERSE LENGTH=185	-	52	70	-	44	-	21	112	64
590	AT3G13450.1	DIN4 | Transketolase family protein | chr3:4382340-4384295 REVERSE LENGTH=358	-	52	36	-	-	-	-	80	-
591	AT1G67090.2	RBCS1A | ribulose bisphosphate carboxylase small chain 1A | chr1:25048590-25049249 REVERSE LENGTH=136	-	52	46	-	-	-	49	102	109
592	AT3G13790.2	ATBFRUCT1 | Glycosyl hydrolases family 32 protein | chr3:4533084-4535831 REVERSE LENGTH=581	-	51	51	-	-	-	-	-	-
593	AT3G13790.1	ATCWINV1, ATBFRUCT1 | Glycosyl hydrolases family 32 protein | chr3:4533084-4535831 REVERSE LENGTH=584	-	51	51	-	-	-	-	-	-
594	AT1G17070.1	| GC-rich sequence DNA-binding factor-like protein with Tuftelin interacting domain | chr1:5837653-5840202 FORWARD LENGTH=849	-	51	48	63	-	47	83	184	356
595	AT1G30630.1	| Coatomer epsilon subunit | chr1:10858546-10860173 REVERSE LENGTH=292	-	51	-	-	-	-	29	176	334
596	AT1G04920.1	ATSPS3F, SPS3F | sucrose phosphate synthase 3F | chr1:1391674-1395756 REVERSE LENGTH=1062	-	51	53	-	-	-	-	52	84
597	AT3G25530.1	GHBDH, ATGHBDH, GLYR1, GR1 | glyoxylate reductase 1 | chr3:9271949-9273514 REVERSE LENGTH=289	-	51	41	-	-	-	-	128	72
598	AT3G25530.2	GHBDH, ATGHBDH, GLYR1, GR1 | glyoxylate reductase 1 | chr3:9271949-9273514 REVERSE LENGTH=278	-	51	41	-	-	-	-	128	31
599	AT1G09100.1	RPT5B | 26S proteasome AAA-ATPase subunit RPT5B | chr1:2936675-2939258 REVERSE LENGTH=423	-	50	36	50	-	-	-	215	158
600	AT3G19390.1	| Granulin repeat cysteine protease family protein | chr3:6723024-6724768 FORWARD LENGTH=452	-	50	22	-	-	-	76	-	79
601	AT1G76260.1	DWA2 | DWD (DDB1-binding WD40 protein) hypersensitive to ABA 2 | chr1:28610363-28612998 FORWARD LENGTH=350	-	50	-	-	-	-	-	-	-
602	AT4G33070.1	| Thiamine pyrophosphate dependent pyruvate decarboxylase family protein | chr4:15952519-15954676 REVERSE LENGTH=607	-	49	38	-	-	-	18	65	-
603	AT4G16130.1	ARA1, ISA1, ATISA1 | arabinose kinase | chr4:9120875-9127656 FORWARD LENGTH=1039	-	49	51	-	-	-	-	-	72
604	AT4G13940.3	HOG1, SAHH1 | S-adenosyl-L-homocysteine hydrolase | chr4:8054931-8056676 FORWARD LENGTH=440	-	48	-	-	-	-	118	-	75
605	AT4G13940.4	HOG1, SAHH1 | S-adenosyl-L-homocysteine hydrolase | chr4:8054931-8056763 FORWARD LENGTH=325	-	48	-	-	-	-	118	-	75
606	AT4G13940.1	HOG1, EMB1395, SAHH1, MEE58, ATSAHH1 | S-adenosyl-L-homocysteine hydrolase | chr4:8054931-8056676 FORWARD LENGTH=485	-	48	-	-	-	-	118	-	75
607	AT4G13940.2	HOG1, SAHH1 | S-adenosyl-L-homocysteine hydrolase | chr4:8055176-8056676 FORWARD LENGTH=364	-	48	-	-	-	-	118	-	75
608	AT3G14940.1	ATPPC3, PPC3 | phosphoenolpyruvate carboxylase 3 | chr3:5025584-5029476 FORWARD LENGTH=968	-	48	37	34	-	44	-	130	133
609	AT4G10120.2	ATSPS4F | Sucrose-phosphate synthase family protein | chr4:6315033-6319785 FORWARD LENGTH=1050	-	48	115	-	-	-	-	63	115
610	AT4G10120.1	ATSPS4F | Sucrose-phosphate synthase family protein | chr4:6315033-6319785 FORWARD LENGTH=1050	-	48	115	-	-	-	-	63	115
611	AT4G15802.1	HSBP, AtHSBP | heat shock factor binding protein | chr4:8986864-8988339 REVERSE LENGTH=86	-	48	43	-	-	-	68	-	-
612	AT2G25970.1	| KH domain-containing protein | chr2:11071844-11075604 REVERSE LENGTH=632	-	47	-	-	44	-	-	38	-
613	AT1G75990.1	| PAM domain (PCI/PINT associated module) protein | chr1:28524623-28526718 REVERSE LENGTH=487	-	47	61	-	167	-	-	70	66
614	AT4G38680.1	GRP2, CSDP2, CSP2, ATCSP2 | glycine rich protein 2 | chr4:18072240-18072851 REVERSE LENGTH=203	-	46	-	-	-	-	-	-	-
615	AT4G38780.1	| Pre-mRNA-processing-splicing factor | chr4:18101438-18111029 REVERSE LENGTH=2332	-	45	50	-	-	-	-	48	-
616	AT5G65110.1	ACX2, ATACX2 | acyl-CoA oxidase 2 | chr5:26009821-26012482 REVERSE LENGTH=692	-	45	55	-	136	25	101	118	93
617	AT5G65110.2	ACX2, ATACX2 | acyl-CoA oxidase 2 | chr5:26010060-26012482 REVERSE LENGTH=646	-	45	55	-	136	25	101	118	93
618	AT4G16760.1	ACX1, ATACX1 | acyl-CoA oxidase 1 | chr4:9424930-9428689 REVERSE LENGTH=664	-	45	32	-	-	-	-	137	32
619	AT4G16760.2	ACX1 | acyl-CoA oxidase 1 | chr4:9424930-9428689 REVERSE LENGTH=651	-	45	32	-	-	-	-	137	32
620	AT2G01210.1	| Leucine-rich repeat protein kinase family protein | chr2:119509-121734 REVERSE LENGTH=716	-	44	37	22	-	19	-	38	35
621	AT3G04230.1	| Ribosomal protein S5 domain 2-like superfamily protein | chr3:1113169-1113609 REVERSE LENGTH=146	-	44	46	-	43	40	-	48	76
622	AT5G35630.3	GS2, GLN2, ATGSL1 | glutamine synthetase 2 | chr5:13831220-13833239 FORWARD LENGTH=430	-	43	-	35	-	-	-	279	132
623	AT5G35630.2	GS2, GLN2, ATGSL1 | glutamine synthetase 2 | chr5:13831220-13833239 FORWARD LENGTH=430	-	43	-	35	-	-	-	279	132
624	AT5G35630.1	GS2, GLN2, ATGSL1 | glutamine synthetase 2 | chr5:13831220-13833239 FORWARD LENGTH=430	-	43	-	35	-	-	-	279	132
625	AT2G43750.1	OASB, ACS1, CPACS1, ATCS-B | O-acetylserine (thiol) lyase B | chr2:18129604-18132322 REVERSE LENGTH=392	-	43	42	-	-	-	-	39	65
626	AT2G43750.2	OASB | O-acetylserine (thiol) lyase B | chr2:18129604-18132322 REVERSE LENGTH=392	-	43	42	-	-	-	-	39	65
627	AT5G39720.1	AIG2L | avirulence induced gene 2 like protein | chr5:15899673-15900517 FORWARD LENGTH=165	-	43	-	-	-	-	-	-	-
628	AT2G01350.3	QPT | quinolinate phoshoribosyltransferase | chr2:165332-167209 REVERSE LENGTH=342	-	43	71	-	-	-	-	150	245
629	AT2G01350.4	QPT | quinolinate phoshoribosyltransferase | chr2:165332-167058 REVERSE LENGTH=327	-	43	71	-	-	-	-	150	245
630	AT2G01350.1	QPT | quinolinate phoshoribosyltransferase | chr2:165332-167209 REVERSE LENGTH=348	-	43	71	-	-	-	-	150	245
631	AT2G01350.2	QPT | quinolinate phoshoribosyltransferase | chr2:165332-166842 REVERSE LENGTH=281	-	43	71	-	-	-	-	150	245
632	AT1G13930.3	| Involved in response to salt stress. Knockout mutants are hypersensitive to salt stress. | chr1:4761091-4761558 FORWARD LENGTH=155	-	42	39	-	-	-	45	71	-
633	AT1G13930.1	| Involved in response to salt stress. Knockout mutants are hypersensitive to salt stress. | chr1:4761091-4761558 FORWARD LENGTH=155	-	42	39	-	-	-	45	71	-
634	AT1G13930.2	| Involved in response to salt stress. Knockout mutants are hypersensitive to salt stress. | chr1:4761091-4761558 FORWARD LENGTH=155	-	42	39	-	-	-	45	71	-
635	AT4G11150.1	TUF, emb2448, TUFF, VHA-E1 | vacuolar ATP synthase subunit E1 | chr4:6800091-6801696 FORWARD LENGTH=230	-	42	-	-	-	-	-	53	181
636	AT5G43810.2	ZLL | Stabilizer of iron transporter SufD / Polynucleotidyl transferase | chr5:17611939-17616562 FORWARD LENGTH=988	-	41	52	-	-	-	-	-	36
637	AT5G43810.1	ZLL, PNH, AGO10 | Stabilizer of iron transporter SufD / Polynucleotidyl transferase | chr5:17611939-17616562 FORWARD LENGTH=988	-	41	52	-	-	-	-	-	36
638	AT2G43400.1	ETFQO | electron-transfer flavoprotein:ubiquinone oxidoreductase | chr2:18021304-18025041 FORWARD LENGTH=633	-	41	43	-	37	40	-	64	86
639	AT3G18190.1	| TCP-1/cpn60 chaperonin family protein | chr3:6232226-6233836 FORWARD LENGTH=536	-	41	-	-	50	-	30	271	74
640	AT1G79990.1	| structural molecules | chr1:30084522-30091949 FORWARD LENGTH=1135	-	41	-	-	-	-	-	-	53
641	AT1G79990.3	| structural molecules | chr1:30085910-30091949 FORWARD LENGTH=920	-	41	-	-	-	-	-	-	53
642	AT1G79990.5	| structural molecules | chr1:30085910-30091949 FORWARD LENGTH=912	-	41	-	-	-	-	-	-	53
643	AT3G25800.2	PDF1, PR 65, PP2AA2 | protein phosphatase 2A subunit A2 | chr3:9423036-9425783 REVERSE LENGTH=544	-	41	-	68	-	-	-	21	63
644	AT1G80380.2	| P-loop containing nucleoside triphosphate hydrolases superfamily protein | chr1:30217332-30219784 FORWARD LENGTH=456	-	40	-	-	-	-	-	-	-
645	AT1G80380.3	| P-loop containing nucleoside triphosphate hydrolases superfamily protein | chr1:30217895-30219784 FORWARD LENGTH=364	-	40	-	-	-	-	-	-	-
646	AT1G80380.4	| P-loop containing nucleoside triphosphate hydrolases superfamily protein | chr1:30217332-30219784 FORWARD LENGTH=450	-	40	-	-	-	-	-	-	-
647	AT5G52560.1	ATUSP, USP | UDP-sugar pyrophosphorylase | chr5:21331230-21334573 FORWARD LENGTH=614	-	39	44	-	-	-	-	-	-
648	AT1G70620.3	| cyclin-related | chr1:26626634-26630777 FORWARD LENGTH=957	-	39	40	-	-	-	58	67	64
649	AT1G70620.2	| cyclin-related | chr1:26626634-26630307 FORWARD LENGTH=884	-	39	40	-	-	-	58	67	64
650	AT1G70620.1	| cyclin-related | chr1:26626634-26630755 FORWARD LENGTH=897	-	39	40	-	-	-	58	67	64
651	AT1G62290.2	| Saposin-like aspartyl protease family protein | chr1:23010107-23012681 REVERSE LENGTH=513	-	39	-	-	28	32	-	39	123
652	AT1G62290.1	| Saposin-like aspartyl protease family protein | chr1:23010107-23012681 REVERSE LENGTH=513	-	39	-	-	28	32	-	39	123
653	AT3G23400.1	FIB4 | Plastid-lipid associated protein PAP / fibrillin family protein | chr3:8376636-8378225 REVERSE LENGTH=284	-	39	37	-	40	38	39	146	298
654	AT5G62200.1	| Embryo-specific protein 3, (ATS3) | chr5:24984463-24985674 REVERSE LENGTH=190	-	39	55	-	-	-	44	50	36
655	AT5G46070.1	| Guanylate-binding family protein | chr5:18683468-18688397 FORWARD LENGTH=1082	-	39	-	-	-	-	-	185	-
656	AT1G75280.1	| NmrA-like negative transcriptional regulator family protein | chr1:28252030-28253355 FORWARD LENGTH=310	-	38	24	29	-	-	-	31	-
657	AT4G02570.1	ATCUL1, CUL1, AXR6 | cullin 1 | chr4:1129315-1133435 FORWARD LENGTH=738	-	38	70	-	22	-	-	52	226
658	AT4G02570.2	ATCUL1, CUL1, AXR6 | cullin 1 | chr4:1129315-1133435 FORWARD LENGTH=738	-	38	70	-	22	-	-	52	226
659	AT4G02570.3	ATCUL1, CUL1, AXR6 | cullin 1 | chr4:1129315-1133435 FORWARD LENGTH=738	-	38	70	-	22	-	-	52	226
660	AT4G02570.4	CUL1 | cullin 1 | chr4:1129315-1133435 FORWARD LENGTH=738	-	38	70	-	22	-	-	52	226
661	AT1G17170.1	ATGSTU24, GST, GSTU24 | glutathione S-transferase TAU 24 | chr1:5869895-5870691 FORWARD LENGTH=218	-	37	45	-	-	-	-	-	-
662	AT3G15980.5	| Coatomer, beta' subunit | chr3:5412015-5418313 REVERSE LENGTH=930	-	37	31	-	-	-	-	-	64
663	AT5G23300.1	PYRD | pyrimidine d | chr5:7847792-7850243 REVERSE LENGTH=460	-	37	-	-	54	-	-	42	89
664	AT3G04400.1	emb2171 | Ribosomal protein L14p/L23e family protein | chr3:1167339-1168308 FORWARD LENGTH=140	-	36	-	-	-	-	-	-	37
665	AT3G04400.2	emb2171 | Ribosomal protein L14p/L23e family protein | chr3:1167611-1168308 FORWARD LENGTH=125	-	36	-	-	-	-	-	-	37
666	AT5G23060.1	CaS | calcium sensing receptor | chr5:7736760-7738412 REVERSE LENGTH=387	-	36	-	-	-	-	-	221	202
667	AT1G04480.1	| Ribosomal protein L14p/L23e family protein | chr1:1216110-1217257 FORWARD LENGTH=140	-	36	-	-	-	-	-	-	37
668	AT1G48620.1	HON5 | high mobility group A5 | chr1:17974148-17976301 REVERSE LENGTH=479	-	36	-	-	-	-	-	80	41
669	AT2G33370.1	| Ribosomal protein L14p/L23e family protein | chr2:14143718-14144644 REVERSE LENGTH=140	-	36	-	-	-	-	-	-	37
670	AT2G02090.1	CHR19, CHA19, ETL1 | SNF2 domain-containing protein / helicase domain-containing protein | chr2:523481-526884 FORWARD LENGTH=763	-	35	-	-	-	-	-	-	-
671	AT3G59290.1	| ENTH/VHS family protein | chr3:21912796-21917474 FORWARD LENGTH=1024	-	35	-	-	-	-	-	-	-
672	AT3G26080.1	| plastid-lipid associated protein PAP / fibrillin family protein | chr3:9528998-9530404 FORWARD LENGTH=234	-	35	-	-	-	-	-	-	100
673	AT4G16143.2	IMPA-2 | importin alpha isoform 2 | chr4:9134450-9137134 REVERSE LENGTH=535	-	35	-	-	-	-	151	100	-
674	AT4G16143.1	IMPA-2 | importin alpha isoform 2 | chr4:9134450-9137134 REVERSE LENGTH=535	-	35	-	-	-	-	151	100	-
675	AT1G26630.1	FBR12, ATELF5A-2, ELF5A-2 | Eukaryotic translation initiation factor 5A-1 (eIF-5A 1) protein | chr1:9205968-9207098 FORWARD LENGTH=159	-	34	-	-	-	-	-	183	60
676	AT5G47200.1	ATRABD2B, ATRAB1A, RAB1A | RAB GTPase homolog 1A | chr5:19167029-19168718 FORWARD LENGTH=202	-	34	-	-	-	-	19	163	60
677	AT3G57520.1	AtSIP2, SIP2 | seed imbibition 2 | chr3:21288982-21292694 REVERSE LENGTH=773	-	34	-	-	86	-	-	-	-
678	AT3G57520.3	AtSIP2, SIP2 | seed imbibition 2 | chr3:21289725-21292694 REVERSE LENGTH=565	-	34	-	-	86	-	-	-	-
679	AT3G57520.2	AtSIP2, SIP2 | seed imbibition 2 | chr3:21289299-21292694 REVERSE LENGTH=656	-	34	-	-	86	-	-	-	-
680	AT2G20140.1	| AAA-type ATPase family protein | chr2:8692736-8694837 FORWARD LENGTH=443	-	34	111	-	-	-	-	553	817
681	AT3G02680.1	NBS1, ATNBS1 | nijmegen breakage syndrome 1 | chr3:576378-579226 FORWARD LENGTH=542	-	34	31	-	-	-	-	-	-
682	AT4G18905.1	| Transducin/WD40 repeat-like superfamily protein | chr4:10360234-10362991 FORWARD LENGTH=494	-	34	50	-	-	-	-	-	-
683	AT4G18905.2	| Transducin/WD40 repeat-like superfamily protein | chr4:10360234-10362991 FORWARD LENGTH=504	-	34	50	-	-	-	-	-	-
684	AT4G29040.1	RPT2a | regulatory particle AAA-ATPase 2A | chr4:14312369-14314386 FORWARD LENGTH=443	-	34	111	-	-	-	-	553	817
685	AT4G17530.1	RAB1C, ATRAB1C, ATRABD2C | RAB GTPase homolog 1C | chr4:9773721-9775424 REVERSE LENGTH=202	-	34	-	-	-	-	19	163	60
686	AT1G79310.1	AtMC7, MC7 | metacaspase 7 | chr1:29833986-29835412 FORWARD LENGTH=403	-	34	22	-	-	-	-	-	-
687	AT3G15730.1	PLDALPHA1, PLD | phospholipase D alpha 1 | chr3:5330835-5333474 FORWARD LENGTH=810	-	33	29	-	-	-	254	397	563
688	AT3G57560.1	NAGK | N-acetyl-l-glutamate kinase | chr3:21311164-21312207 REVERSE LENGTH=347	-	32	30	-	-	-	-	-	-
689	AT5G17920.1	ATCIMS, ATMETS, ATMS1 | Cobalamin-independent synthase family protein | chr5:5935771-5939195 FORWARD LENGTH=765	-	32	67	-	-	44	85	216	282
690	AT5G17920.2	ATCIMS | Cobalamin-independent synthase family protein | chr5:5935771-5939195 FORWARD LENGTH=765	-	32	67	-	-	44	85	216	282
691	AT5G07090.1	| Ribosomal protein S4 (RPS4A) family protein | chr5:2202410-2203805 FORWARD LENGTH=262	-	32	21	34	69	-	-	281	334
692	AT5G07090.2	| Ribosomal protein S4 (RPS4A) family protein | chr5:2202783-2203805 FORWARD LENGTH=244	-	32	21	34	69	-	-	281	334
693	AT3G03780.2	ATMS2, MS2 | methionine synthase 2 | chr3:957602-960740 FORWARD LENGTH=765	-	32	-	-	-	-	-	184	229
694	AT3G03780.1	ATMS2, MS2 | methionine synthase 2 | chr3:957602-960740 FORWARD LENGTH=765	-	32	-	-	-	-	-	184	229
695	AT3G03780.3	ATMS2, MS2 | methionine synthase 2 | chr3:957602-960740 FORWARD LENGTH=765	-	32	-	-	-	-	-	184	229
696	AT2G42170.1	| Actin family protein | chr2:17578683-17580222 FORWARD LENGTH=329	-	32	73	102	81	73	95	88	86
697	AT5G58420.1	| Ribosomal protein S4 (RPS4A) family protein | chr5:23619599-23620896 FORWARD LENGTH=262	-	32	21	34	69	-	-	273	334
698	AT2G17360.1	| Ribosomal protein S4 (RPS4A) family protein | chr2:7546598-7548138 FORWARD LENGTH=261	-	32	21	34	69	-	-	281	334
699	AT2G17360.2	| Ribosomal protein S4 (RPS4A) family protein | chr2:7546598-7548041 FORWARD LENGTH=184	-	32	21	34	-	-	-	93	182
700	AT4G38890.1	| FMN-linked oxidoreductases superfamily protein | chr4:18135909-18139100 REVERSE LENGTH=691	-	31	-	-	-	-	-	-	-
701	AT3G13920.2	EIF4A1, RH4, TIF4A1 | eukaryotic translation initiation factor 4A1 | chr3:4592586-4594128 REVERSE LENGTH=415	-	31	118	109	82	137	37	155	89
702	AT1G09640.1	| Translation elongation factor EF1B, gamma chain | chr1:3120162-3122152 FORWARD LENGTH=414	-	31	103	-	-	-	201	366	459
703	AT1G09640.2	| Translation elongation factor EF1B, gamma chain | chr1:3120162-3122152 FORWARD LENGTH=265	-	31	103	-	-	-	108	248	339
704	AT1G27385.1	| unknown protein; FUNCTIONS IN: molecular_function unknown; INVOLVED IN: biological_process unknown; LOCATED IN: chloroplast; EXPRESSED IN: 24 plant structures; EXPRESSED DURING: 13 growth stages; CONTAINS InterPro DOMAIN/s: Protein of unknown fun	-	31	-	-	-	-	-	-	-
705	AT1G27385.3	| unknown protein; FUNCTIONS IN: molecular_function unknown; INVOLVED IN: biological_process unknown; LOCATED IN: chloroplast; EXPRESSED IN: 24 plant structures; EXPRESSED DURING: 13 growth stages; CONTAINS InterPro DOMAIN/s: Protein of unknown fun	-	31	-	-	-	-	-	-	-
706	AT1G27385.2	| unknown protein; FUNCTIONS IN: molecular_function unknown; INVOLVED IN: biological_process unknown; EXPRESSED IN: 24 plant structures; EXPRESSED DURING: 13 growth stages; CONTAINS InterPro DOMAIN/s: Protein of unknown function DUF493 (InterPro:IP	-	31	-	-	-	-	-	-	-
707	AT1G27385.4	| unknown protein; FUNCTIONS IN: molecular_function unknown; INVOLVED IN: biological_process unknown; EXPRESSED IN: 24 plant structures; EXPRESSED DURING: 13 growth stages; CONTAINS InterPro DOMAIN/s: Protein of unknown function DUF493 (InterPro:IP	-	31	-	-	-	-	-	-	-
708	AT5G19510.1	| Translation elongation factor EF1B/ribosomal protein S6 family protein | chr5:6581854-6583137 REVERSE LENGTH=224	-	31	-	240	-	-	156	208	116
709	AT1G57720.1	| Translation elongation factor EF1B, gamma chain | chr1:21377873-21380114 FORWARD LENGTH=413	-	31	39	28	-	-	207	277	393
710	AT1G57720.2	| Translation elongation factor EF1B, gamma chain | chr1:21377873-21380114 FORWARD LENGTH=413	-	31	39	28	-	-	207	277	393
711	AT5G25230.1	| Ribosomal protein S5/Elongation factor G/III/V family protein | chr5:8739709-8743594 FORWARD LENGTH=973	-	31	-	-	-	-	-	56	-
712	AT1G06220.2	MEE5 | Ribosomal protein S5/Elongation factor G/III/V family protein | chr1:1900524-1904583 FORWARD LENGTH=987	-	31	-	-	-	-	-	56	-
713	AT1G06220.1	MEE5, CLO, GFA1 | Ribosomal protein S5/Elongation factor G/III/V family protein | chr1:1900524-1904583 FORWARD LENGTH=987	-	31	-	-	-	-	-	56	-
714	AT4G12940.1	| unknown protein; FUNCTIONS IN: molecular_function unknown; INVOLVED IN: biological_process unknown; LOCATED IN: endomembrane system; BEST Arabidopsis thaliana protein match is: unknown protein (TAIR:AT4G12930.1); Has 12 Blast hits to 12 proteins	-	30	-	-	-	-	-	-	-
715	AT4G12700.1	| unknown protein; BEST Arabidopsis thaliana protein match is: unknown protein (TAIR:AT2G04280.1); Has 136 Blast hits to 136 proteins in 17 species: Archae - 0; Bacteria - 0; Metazoa - 0; Fungi - 0; Plants - 125; Viruses - 0; Other Eukaryotes - 11	-	30	25	-	-	-	-	-	32
716	AT5G01320.1	| Thiamine pyrophosphate dependent pyruvate decarboxylase family protein | chr5:129484-131625 REVERSE LENGTH=603	-	29	-	-	-	-	-	-	-
717	AT5G66190.2	ATLFNR1 | ferredoxin-NADP(+)-oxidoreductase 1 | chr5:26451203-26452616 REVERSE LENGTH=262	-	29	-	-	-	-	-	83	222
718	AT5G66190.1	ATLFNR1, FNR1 | ferredoxin-NADP(+)-oxidoreductase 1 | chr5:26451203-26453012 REVERSE LENGTH=360	-	29	-	-	-	-	-	83	222
719	AT3G14990.1	| Class I glutamine amidotransferase-like superfamily protein | chr3:5047510-5049621 FORWARD LENGTH=392	-	29	44	-	57	-	-	136	146
720	AT3G14990.3	| Class I glutamine amidotransferase-like superfamily protein | chr3:5047683-5049621 FORWARD LENGTH=369	-	29	44	-	57	-	-	136	146
721	AT3G14990.2	| Class I glutamine amidotransferase-like superfamily protein | chr3:5047683-5049621 FORWARD LENGTH=369	-	29	44	-	57	-	-	136	146
722	AT5G01330.1	PDC3 | pyruvate decarboxylase-3 | chr5:132538-134807 REVERSE LENGTH=592	-	29	-	-	-	-	-	-	-
723	AT4G29680.1	| Alkaline-phosphatase-like family protein | chr4:14538067-14539557 REVERSE LENGTH=496	-	28	-	-	-	-	-	-	-
724	AT3G60770.1	| Ribosomal protein S13/S15 | chr3:22460525-22461656 REVERSE LENGTH=151	-	28	51	-	-	-	-	103	136
725	AT5G53540.1	| P-loop containing nucleoside triphosphate hydrolases superfamily protein | chr5:21749561-21751099 REVERSE LENGTH=403	-	28	-	-	-	-	-	41	49
726	AT1G78830.1	| Curculin-like (mannose-binding) lectin family protein | chr1:29637141-29638508 REVERSE LENGTH=455	-	28	48	-	-	-	161	-	126
727	AT4G27680.1	| P-loop containing nucleoside triphosphate hydrolases superfamily protein | chr4:13821263-13823083 FORWARD LENGTH=398	-	28	-	-	-	-	-	41	49
728	AT1G04810.1	| 26S proteasome regulatory complex, non-ATPase subcomplex, Rpn2/Psmd1 subunit | chr1:1350304-1355261 FORWARD LENGTH=1001	-	28	-	-	-	-	-	65	106
729	AT4G34419.1	| unknown protein; BEST Arabidopsis thaliana protein match is: unknown protein (TAIR:AT3G19200.1). | chr4:16456597-16456986 FORWARD LENGTH=129	-	28	22	-	-	-	-	-	-
730	AT5G58960.2	GIL1 | Plant protein of unknown function (DUF641) | chr5:23806906-23808360 FORWARD LENGTH=484	-	27	-	-	-	-	-	-	-
731	AT5G58960.1	GIL1 | Plant protein of unknown function (DUF641) | chr5:23805799-23808360 FORWARD LENGTH=559	-	27	-	-	-	-	-	-	-
732	AT5G58960.3	GIL1 | Plant protein of unknown function (DUF641) | chr5:23806906-23808360 FORWARD LENGTH=484	-	27	-	-	-	-	-	-	-
733	AT4G26780.1	AR192 | Co-chaperone GrpE family protein | chr4:13485066-13486560 REVERSE LENGTH=327	-	27	114	-	-	-	-	-	99
734	AT1G32500.1	ATNAP6, NAP6 | non-intrinsic ABC protein 6 | chr1:11750091-11751994 REVERSE LENGTH=475	-	27	-	-	-	-	-	-	-
735	AT2G25730.2	| unknown protein; LOCATED IN: cellular_component unknown; EXPRESSED IN: 23 plant structures; EXPRESSED DURING: 14 growth stages. | chr2:10956751-10972729 REVERSE LENGTH=2487	-	27	27	30	-	-	59	-	-
736	AT2G25730.1	| unknown protein; Has 157 Blast hits to 144 proteins in 62 species: Archae - 0; Bacteria - 0; Metazoa - 101; Fungi - 0; Plants - 35; Viruses - 0; Other Eukaryotes - 21 (source: NCBI BLink). | chr2:10956751-10972729 REVERSE LENGTH=2464	-	27	27	30	-	-	59	-	-
737	AT1G03280.1	| Transcription factor TFIIE, alpha subunit | chr1:803635-806758 FORWARD LENGTH=479	-	27	-	-	33	-	-	-	-
738	AT5G19520.1	MSL9, ATMSL9 | mechanosensitive channel of small conductance-like 9 | chr5:6586079-6588771 FORWARD LENGTH=742	-	27	-	-	-	-	-	-	-
739	AT2G42570.1	TBL39 | TRICHOME BIREFRINGENCE-LIKE 39 | chr2:17717498-17719921 REVERSE LENGTH=367	-	27	23	-	-	-	-	138	127
740	AT2G47650.2	UXS4 | UDP-xylose synthase 4 | chr2:19538751-19541364 REVERSE LENGTH=449	-	27	-	-	156	-	113	-	-
741	AT2G42640.1	| Mitogen activated protein kinase kinase kinase-related | chr2:17758532-17763708 REVERSE LENGTH=781	-	27	25	-	-	-	23	28	27
742	AT3G51500.1	| unknown protein; FUNCTIONS IN: molecular_function unknown; INVOLVED IN: biological_process unknown; LOCATED IN: chloroplast; EXPRESSED IN: 22 plant structures; EXPRESSED DURING: 13 growth stages; Has 23 Blast hits to 23 proteins in 10 species: Ar	-	26	-	-	-	-	-	-	-
743	AT3G54020.1	AtIPCS1 | Arabidopsis Inositol phosphorylceramide synthase 1 | chr3:20006098-20008020 FORWARD LENGTH=305	-	26	-	-	-	-	-	-	-
744	AT4G31810.1	| ATP-dependent caseinolytic (Clp) protease/crotonase family protein | chr4:15387365-15390290 REVERSE LENGTH=409	-	26	-	-	-	-	-	-	-
745	AT3G19760.1	EIF4A-III | eukaryotic initiation factor 4A-III | chr3:6863790-6866242 FORWARD LENGTH=408	-	26	-	-	-	-	-	-	30
746	AT4G27600.1	NARA5 | pfkB-like carbohydrate kinase family protein | chr4:13782753-13785005 REVERSE LENGTH=471	-	25	27	-	-	-	-	-	-
747	AT4G20830.2	| FAD-binding Berberine family protein | chr4:11155486-11157108 FORWARD LENGTH=540	-	25	-	-	-	-	-	-	37
748	AT4G20830.1	| FAD-binding Berberine family protein | chr4:11155486-11157577 FORWARD LENGTH=570	-	25	-	-	-	-	-	-	37
749	AT5G11670.1	ATNADP-ME2, NADP-ME2 | NADP-malic enzyme 2 | chr5:3754456-3758040 FORWARD LENGTH=588	-	25	28	-	35	-	518	711	634
750	AT3G22200.1	POP2, GABA-T, HER1 | Pyridoxal phosphate (PLP)-dependent transferases superfamily protein | chr3:7835286-7838863 FORWARD LENGTH=504	-	25	-	-	-	-	-	-	-
751	AT5G07440.1	GDH2 | glutamate dehydrogenase 2 | chr5:2356153-2358012 FORWARD LENGTH=411	-	25	-	-	-	-	-	73	73
752	AT5G07440.3	GDH2 | glutamate dehydrogenase 2 | chr5:2356153-2357546 FORWARD LENGTH=309	-	25	-	-	-	-	-	-	73
753	AT5G07440.2	GDH2 | glutamate dehydrogenase 2 | chr5:2356153-2358012 FORWARD LENGTH=411	-	25	-	-	-	-	-	73	73
754	AT1G55840.2	| Sec14p-like phosphatidylinositol transfer family protein | chr1:20873943-20876018 FORWARD LENGTH=298	-	25	-	-	-	-	-	-	-
755	AT1G55840.1	| Sec14p-like phosphatidylinositol transfer family protein | chr1:20873891-20876018 FORWARD LENGTH=325	-	25	-	-	-	-	-	-	-
756	AT4G01090.1	| Protein of unknown function (DUF3133) | chr4:470834-473248 REVERSE LENGTH=714	-	25	24	-	-	-	-	-	-
757	AT4G38950.2	| ATP binding microtubule motor family protein | chr4:18154606-18158461 REVERSE LENGTH=836	-	25	-	-	-	-	-	-	-
758	AT4G38950.1	| ATP binding microtubule motor family protein | chr4:18154606-18158461 REVERSE LENGTH=836	-	25	-	-	-	-	-	-	-
759	AT3G61730.1	RMF | reduced male fertility | chr3:22848427-22850475 REVERSE LENGTH=354	-	25	-	-	-	-	-	-	-
760	AT5G13690.1	CYL1, NAGLU | alpha-N-acetylglucosaminidase family / NAGLU family | chr5:4415808-4420159 FORWARD LENGTH=806	-	24	-	-	-	-	-	-	-
761	AT2G05370.2	| FUNCTIONS IN: molecular_function unknown; INVOLVED IN: biological_process unknown; LOCATED IN: cellular_component unknown; BEST Arabidopsis thaliana protein match is: RNA-dependent RNA polymerase 6 (TAIR:AT3G49500.1); Has 31 Blast hits to 31 prot	-	24	21	-	-	-	-	-	-
762	AT2G05370.1	| BEST Arabidopsis thaliana protein match is: RNA-dependent RNA polymerase 6 (TAIR:AT3G49500.1); Has 65 Blast hits to 37 proteins in 13 species: Archae - 0; Bacteria - 0; Metazoa - 0; Fungi - 0; Plants - 65; Viruses - 0; Other Eukaryotes - 0 (sourc	-	24	21	-	-	-	-	-	-
763	AT1G50480.1	THFS | 10-formyltetrahydrofolate synthetase | chr1:18702064-18704687 FORWARD LENGTH=634	-	24	26	-	-	-	-	-	-
764	AT3G25230.2	ROF1, ATFKBP62, FKBP62 | rotamase FKBP 1 | chr3:9188257-9191175 FORWARD LENGTH=562	-	24	-	-	-	-	-	-	34
765	AT3G25230.1	ROF1, ATFKBP62, FKBP62 | rotamase FKBP 1 | chr3:9188257-9191137 FORWARD LENGTH=551	-	24	-	-	-	-	-	-	34
766	AT1G77280.1	| Protein kinase protein with adenine nucleotide alpha hydrolases-like domain | chr1:29031468-29035882 REVERSE LENGTH=794	-	24	25	-	-	-	-	-	-
767	AT4G25210.1	| DNA-binding storekeeper protein-related transcriptional regulator | chr4:12918446-12919552 FORWARD LENGTH=368	-	24	-	-	-	-	-	150	51
768	AT5G04430.2	BTR1, BTR1L | binding to TOMV RNA 1L (long form) | chr5:1250602-1253523 REVERSE LENGTH=334	-	24	23	-	-	-	-	-	-
769	AT5G04430.1	BTR1, BTR1S | binding to TOMV RNA 1L (long form) | chr5:1250602-1253523 REVERSE LENGTH=313	-	24	23	-	-	-	-	-	-
770	AT1G53750.1	RPT1A | regulatory particle triple-A 1A | chr1:20065921-20068324 REVERSE LENGTH=426	-	24	67	-	-	-	-	139	237
771	AT5G21160.1	| LA RNA-binding protein | chr5:7199191-7203879 REVERSE LENGTH=826	-	23	-	-	-	-	-	-	-
772	AT5G21160.2	| LA RNA-binding protein | chr5:7198817-7203879 REVERSE LENGTH=832	-	23	-	-	-	-	-	-	-
773	AT5G21160.3	| LA RNA-binding protein | chr5:7198817-7203879 REVERSE LENGTH=833	-	23	-	-	-	-	-	-	-
774	AT2G25470.1	AtRLP21, RLP21 | receptor like protein 21 | chr2:10838420-10841881 FORWARD LENGTH=935	-	23	20	-	-	-	-	-	-
775	ATCG00480.1	ATPB, PB | ATP synthase subunit beta | chrC:52660-54156 REVERSE LENGTH=498	-	23	121	143	70	-	-	619	960
776	AT2G41510.1	ATCKX1, CKX1 | cytokinin oxidase/dehydrogenase 1 | chr2:17314626-17316861 FORWARD LENGTH=575	-	23	22	-	-	-	31	-	22
777	AT2G33240.1	XID, ATXID | myosin XI D | chr2:14086942-14096914 REVERSE LENGTH=1770	-	23	-	-	-	-	-	-	-
778	AT4G21585.1	ENDO4 | endonuclease 4 | chr4:11477988-11479953 FORWARD LENGTH=299	-	23	-	-	-	-	-	38	155
779	AT1G11290.1	CRR22 | Pentatricopeptide repeat (PPR) superfamily protein | chr1:3791454-3793883 REVERSE LENGTH=809	-	23	-	-	-	-	-	19	27
780	AT2G26910.1	PDR4, ATPDR4 | pleiotropic drug resistance 4 | chr2:11481623-11487874 FORWARD LENGTH=1420	-	22	-	-	-	-	-	-	-
781	AT1G11090.1	| alpha/beta-Hydrolases superfamily protein | chr1:3702655-3703629 FORWARD LENGTH=324	-	22	-	-	-	-	-	-	-
782	AT4G22670.1	AtHip1, HIP1, TPR11 | HSP70-interacting protein 1 | chr4:11918236-11920671 FORWARD LENGTH=441	-	22	20	-	-	-	98	143	140
783	AT3G27670.1	RST1 | ARM repeat superfamily protein | chr3:10245338-10253158 FORWARD LENGTH=1841	-	22	-	-	-	-	-	-	-
784	AT4G02280.1	SUS3, ATSUS3 | sucrose synthase 3 | chr4:995166-998719 FORWARD LENGTH=809	-	22	22	-	-	-	-	-	-
785	AT4G34450.1	| coatomer gamma-2 subunit, putative / gamma-2 coat protein, putative / gamma-2 COP, putative | chr4:16471956-16476795 FORWARD LENGTH=886	-	22	-	-	-	-	24	259	536
786	AT4G33250.1	EIF3K, TIF3K1, ATTIF3K1 | eukaryotic translation initiation factor 3K | chr4:16039066-16040617 REVERSE LENGTH=226	-	22	-	-	-	-	-	-	33
787	AT1G55020.1	LOX1, ATLOX1 | lipoxygenase 1 | chr1:20525798-20530143 FORWARD LENGTH=859	-	22	78	-	123	207	176	977	773
788	AT3G05710.1	SYP43, ATSYP43 | syntaxin of plants 43 | chr3:1685262-1687229 FORWARD LENGTH=330	-	22	-	-	-	-	-	-	-
789	AT3G05710.2	SYP43, ATSYP43 | syntaxin of plants 43 | chr3:1685262-1687229 FORWARD LENGTH=331	-	22	-	-	-	-	-	-	-
790	AT5G66570.1	PSBO-1, OEE1, OEE33, OE33, PSBO1, MSP-1 | PS II oxygen-evolving complex 1 | chr5:26568744-26570124 FORWARD LENGTH=332	-	22	-	-	-	-	-	40	59
791	AT1G66380.1	MYB114, AtMYB114 | myb domain protein 114 | chr1:24757413-24758490 FORWARD LENGTH=139	-	22	22	-	-	-	-	-	-
792	AT5G61060.1	HDA05, HDA5, ATHDA5 | histone deacetylase 5 | chr5:24567137-24570917 REVERSE LENGTH=660	-	22	-	-	-	-	-	-	-
793	AT5G61060.2	HDA05 | histone deacetylase 5 | chr5:24567137-24570917 REVERSE LENGTH=664	-	22	-	-	-	-	-	-	-
794	AT5G38560.1	| Protein kinase superfamily protein | chr5:15439844-15443007 FORWARD LENGTH=681	-	22	-	-	-	-	-	-	-
795	AT3G50820.1	PSBO2, PSBO-2, OEC33 | photosystem II subunit O-2 | chr3:18891008-18892311 REVERSE LENGTH=331	-	22	-	-	-	-	-	40	59
796	AT3G47200.1	| Plant protein of unknown function (DUF247) | chr3:17377658-17379088 REVERSE LENGTH=476	-	22	22	-	-	-	-	-	-
797	AT3G47200.2	| Plant protein of unknown function (DUF247) | chr3:17377658-17379088 REVERSE LENGTH=476	-	22	22	-	-	-	-	-	-
798	AT2G36530.1	LOS2, ENO2 | Enolase | chr2:15321081-15323786 REVERSE LENGTH=444	-	21	117	-	-	-	-	65	172
799	AT3G13640.1	ATRLI1, RLI1 | RNAse l inhibitor protein 1 | chr3:4458751-4461323 REVERSE LENGTH=603	-	21	-	-	-	-	-	-	-
800	AT5G15200.1	| Ribosomal protein S4 | chr5:4935124-4936334 REVERSE LENGTH=198	-	21	22	-	-	-	-	242	265
801	AT5G15200.2	| Ribosomal protein S4 | chr5:4935602-4936334 REVERSE LENGTH=156	-	21	22	-	-	-	-	242	265
802	AT1G70610.1	ATTAP1, TAP1 | transporter associated with antigen processing protein 1 | chr1:26622086-26626331 FORWARD LENGTH=700	-	21	22	-	-	-	-	-	-
803	AT1G14980.1	CPN10 | chaperonin 10 | chr1:5165930-5166654 REVERSE LENGTH=98	-	21	-	-	-	-	-	-	-
804	AT1G60660.1	B5 #5, ATCB5LP, CB5LP | cytochrome B5-like protein | chr1:22342589-22342954 REVERSE LENGTH=121	-	21	-	-	-	-	-	27	23
805	AT5G11480.1	| P-loop containing nucleoside triphosphate hydrolases superfamily protein | chr5:3669350-3671471 REVERSE LENGTH=318	-	21	-	-	-	-	-	-	-
806	AT3G23420.1	| F-box and associated interaction domains-containing protein | chr3:8386273-8387324 REVERSE LENGTH=285	-	21	-	-	-	-	-	-	-
807	AT5G39850.1	| Ribosomal protein S4 | chr5:15950053-15951171 FORWARD LENGTH=197	-	21	22	-	-	-	-	264	267
808	AT1G52420.1	| UDP-Glycosyltransferase superfamily protein | chr1:19528667-19531035 FORWARD LENGTH=670	-	20	-	-	-	-	-	-	-
809	AT4G14800.2	PBD2 | 20S proteasome beta subunit D2 | chr4:8500398-8502058 FORWARD LENGTH=215	-	20	29	-	-	-	-	-	21
810	AT4G14800.1	PBD2 | 20S proteasome beta subunit D2 | chr4:8500398-8502058 FORWARD LENGTH=199	-	20	29	-	-	-	-	-	21
811	AT3G02530.1	| TCP-1/cpn60 chaperonin family protein | chr3:528806-532457 REVERSE LENGTH=535	-	20	-	-	63	136	-	186	221
812	AT1G67930.1	| Golgi transport complex protein-related | chr1:25474218-25477332 REVERSE LENGTH=832	-	20	-	-	-	-	-	-	-
813	AT5G49190.1	SUS2, SSA, ATSUS2 | sucrose synthase 2 | chr5:19943369-19947189 REVERSE LENGTH=807	-	20	-	-	-	-	-	-	19
814	AT5G62550.1	| unknown protein; FUNCTIONS IN: molecular_function unknown; INVOLVED IN: biological_process unknown; LOCATED IN: plasma membrane; EXPRESSED IN: 17 plant structures; EXPRESSED DURING: 9 growth stages; Has 14949 Blast hits to 9947 proteins in 971 sp	-	20	20	-	-	-	-	-	-
815	AT5G16070.1	| TCP-1/cpn60 chaperonin family protein | chr5:5247549-5251050 REVERSE LENGTH=535	-	20	-	-	63	104	-	140	190
816	AT1G09770.1	ATCDC5, CDC5, ATMYBCDC5 | cell division cycle 5 | chr1:3162002-3165122 FORWARD LENGTH=844	-	20	-	-	-	-	-	-	-
817	AT5G45130.1	ATRAB5A, ATRABF2A, RABF2A, RAB5A, RHA1, ATRAB-F2A, RAB-F2A | RAB homolog 1 | chr5:18244495-18246060 FORWARD LENGTH=200	-	20	-	-	-	-	-	-	-
818	AT2G04660.1	APC2 | anaphase-promoting complex/cyclosome 2 | chr2:1624933-1629039 FORWARD LENGTH=865	-	19	-	-	-	-	-	-	-
819	AT1G59700.1	ATGSTU16, GSTU16 | glutathione S-transferase TAU 16 | chr1:21936459-21937763 FORWARD LENGTH=234	-	19	62	-	-	-	-	-	-
820	AT4G10340.1	LHCB5 | light harvesting complex of photosystem II 5 | chr4:6408200-6409496 FORWARD LENGTH=280	-	19	-	-	308	71	-	203	54
821	AT1G51530.2	| RNA-binding (RRM/RBD/RNP motifs) family protein | chr1:19109854-19112152 FORWARD LENGTH=403	-	19	24	-	-	-	-	-	-
822	AT1G51530.1	| RNA-binding (RRM/RBD/RNP motifs) family protein | chr1:19109854-19112152 FORWARD LENGTH=391	-	19	24	-	-	-	-	-	-
823	AT1G32220.1	| NAD(P)-binding Rossmann-fold superfamily protein | chr1:11608038-11609591 FORWARD LENGTH=296	-	19	-	-	-	-	44	59	-
824	AT1G69380.1	| Protein of unknown function (DUF155) | chr1:26081729-26083431 REVERSE LENGTH=373	-	19	-	-	-	-	-	-	-
825	AT4G23370.1	| unknown protein; FUNCTIONS IN: molecular_function unknown; INVOLVED IN: biological_process unknown; LOCATED IN: endomembrane system; CONTAINS InterPro DOMAIN/s: Protein of unknown function DUF239, plant (InterPro:IPR004314); BEST Arabidopsis thal	-	18	19	-	-	-	-	-	-
826	AT5G61170.1	| Ribosomal protein S19e family protein | chr5:24611158-24612202 FORWARD LENGTH=143	-	18	-	-	-	31	-	67	58
827	AT5G14040.1	PHT3;1 | phosphate transporter 3;1 | chr5:4531059-4532965 REVERSE LENGTH=375	-	18	28	45	450	237	64	445	429
828	AT5G45620.2	| Proteasome component (PCI) domain protein | chr5:18501590-18503422 FORWARD LENGTH=350	-	18	20	-	-	-	-	156	45
829	AT5G45620.1	| Proteasome component (PCI) domain protein | chr5:18501590-18503868 FORWARD LENGTH=386	-	18	20	-	-	-	-	156	76
830	AT3G60980.1	| Tetratricopeptide repeat (TPR)-like superfamily protein | chr3:22565440-22566678 REVERSE LENGTH=412	-	18	-	-	-	-	-	-	-
831	AT5G15520.1	| Ribosomal protein S19e family protein | chr5:5037242-5038136 REVERSE LENGTH=143	-	18	-	-	-	31	-	67	58
832	AT2G42790.1	CSY3 | citrate synthase 3 | chr2:17803132-17805991 REVERSE LENGTH=509	-	18	-	-	-	-	-	-	-
833	AT4G14070.1	AAE15 | acyl-activating enzyme 15 | chr4:8112122-8118039 REVERSE LENGTH=727	-	18	-	-	-	-	-	-	-
834	AT2G11000.1	ATMAK10, MAK10 | MAK10 homologue | chr2:4341328-4347768 REVERSE LENGTH=728	-	18	-	-	-	-	-	-	-
835	AT2G11000.2	ATMAK10, MAK10 | MAK10 homologue | chr2:4341328-4347768 REVERSE LENGTH=713	-	18	-	-	-	-	-	-	-
836	AT3G58750.1	CSY2 | citrate synthase 2 | chr3:21724564-21727458 REVERSE LENGTH=514	-	18	-	-	-	-	-	64	-
837	AT3G51840.1	ACX4, ATSCX, ATG6 | acyl-CoA oxidase 4 | chr3:19225653-19229008 REVERSE LENGTH=436	-	-	104	-	-	-	95	224	224
838	AT1G19570.2	DHAR1, ATDHAR1, DHAR5 | dehydroascorbate reductase | chr1:6773462-6774413 REVERSE LENGTH=212	-	-	101	-	-	-	-	122	-
839	AT1G19570.1	DHAR1, ATDHAR1, DHAR5 | dehydroascorbate reductase | chr1:6773462-6774413 REVERSE LENGTH=213	-	-	101	-	-	-	-	122	-
840	AT2G42100.1	| Actin-like ATPase superfamily protein | chr2:17560211-17561945 FORWARD LENGTH=378	-	-	101	55	142	196	69	167	44
841	AT1G55890.1	| Tetratricopeptide repeat (TPR)-like superfamily protein | chr1:20901364-20902560 FORWARD LENGTH=398	-	-	98	-	-	-	-	65	-
842	AT2G35490.1	| Plastid-lipid associated protein PAP / fibrillin family protein | chr2:14912309-14913797 REVERSE LENGTH=376	-	-	98	19	-	-	-	379	284
843	AT4G35260.1	IDH1, IDH-I | isocitrate dehydrogenase 1 | chr4:16774494-16776233 REVERSE LENGTH=367	-	-	94	-	-	-	-	-	99
844	AT2G26080.1	AtGLDP2, GLDP2 | glycine decarboxylase P-protein 2 | chr2:11109330-11113786 REVERSE LENGTH=1044	-	-	93	-	-	-	-	-	-
845	AT3G48330.1	PIMT1, ATPIMT1 | protein-l-isoaspartate methyltransferase 1 | chr3:17892969-17893975 REVERSE LENGTH=230	-	-	92	-	-	-	-	221	250
846	AT3G48330.2	PIMT1 | protein-l-isoaspartate methyltransferase 1 | chr3:17892969-17893975 REVERSE LENGTH=230	-	-	92	-	-	-	-	221	250
847	AT4G22010.1	sks4 | SKU5 similar 4 | chr4:11663429-11666463 FORWARD LENGTH=541	-	-	87	-	-	-	164	717	643
848	AT5G53480.1	| ARM repeat superfamily protein | chr5:21714016-21716709 FORWARD LENGTH=870	-	-	81	-	152	94	57	169	164
849	AT1G63660.2	| GMP synthase (glutamine-hydrolyzing), putative / glutamine amidotransferase, putative | chr1:23604874-23607080 REVERSE LENGTH=434	-	-	78	-	-	-	-	-	-
850	AT1G63660.1	| GMP synthase (glutamine-hydrolyzing), putative / glutamine amidotransferase, putative | chr1:23604127-23607080 REVERSE LENGTH=534	-	-	78	-	-	-	-	-	-
851	AT4G13930.1	SHM4 | serine hydroxymethyltransferase 4 | chr4:8048013-8050021 REVERSE LENGTH=471	-	-	76	-	-	-	-	-	-
852	AT1G54630.1	ACP3 | acyl carrier protein 3 | chr1:20401642-20402919 REVERSE LENGTH=136	-	-	73	53	-	-	99	-	77
853	AT3G47470.1	LHCA4, CAB4 | light-harvesting chlorophyll-protein complex I subunit A4 | chr3:17493622-17494773 REVERSE LENGTH=251	-	-	72	-	206	277	-	129	165
854	AT5G23140.1	CLPP2, NCLPP7 | nuclear-encoded CLP protease P7 | chr5:7783811-7784826 FORWARD LENGTH=241	-	-	71	-	123	-	-	136	103
855	AT5G46760.1	| Basic helix-loop-helix (bHLH) DNA-binding family protein | chr5:18974231-18976009 FORWARD LENGTH=592	-	-	68	-	-	-	-	104	78
856	AT2G04690.2	| Pyridoxamine 5'-phosphate oxidase family protein | chr2:1644628-1646035 FORWARD LENGTH=203	-	-	65	-	-	-	-	-	-
857	AT2G04690.1	| Pyridoxamine 5'-phosphate oxidase family protein | chr2:1644628-1646179 FORWARD LENGTH=210	-	-	65	-	-	-	-	-	-
858	AT1G80460.2	NHO1, GLI1 | Actin-like ATPase superfamily protein | chr1:30246960-30249055 REVERSE LENGTH=482	-	-	65	-	-	-	40	138	86
859	AT1G80460.1	NHO1, GLI1 | Actin-like ATPase superfamily protein | chr1:30246960-30249055 REVERSE LENGTH=522	-	-	65	-	-	-	40	138	86
860	AT5G20830.1	SUS1, ASUS1, atsus1 | sucrose synthase 1 | chr5:7050599-7054032 REVERSE LENGTH=808	-	-	65	-	48	-	59	58	307
861	AT5G20830.2	SUS1, ASUS1, atsus1 | sucrose synthase 1 | chr5:7050599-7054032 REVERSE LENGTH=808	-	-	65	-	48	-	59	58	307
862	AT1G18450.1	ATARP4, ARP4 | actin-related protein 4 | chr1:6348199-6351766 FORWARD LENGTH=441	-	-	60	28036	63126	39054	2396	4730	5334
863	AT4G32940.1	GAMMA-VPE, GAMMAVPE | gamma vacuolar processing enzyme | chr4:15900557-15903161 REVERSE LENGTH=494	-	-	60	-	-	-	-	-	-
864	AT2G17130.2	IDH2, IDH-II | isocitrate dehydrogenase subunit 2 | chr2:7461062-7462466 REVERSE LENGTH=363	-	-	59	-	-	-	-	-	43
865	AT2G17130.1	IDH2, IDH-II | isocitrate dehydrogenase subunit 2 | chr2:7461062-7462466 REVERSE LENGTH=367	-	-	59	-	-	-	-	-	43
866	AT3G43300.2	ATMIN7 | HOPM interactor 7 | chr3:15234235-15245034 REVERSE LENGTH=1727	-	-	55	-	-	-	-	210	76
867	AT3G43300.1	ATMIN7, BEN1 | HOPM interactor 7 | chr3:15234235-15245034 REVERSE LENGTH=1758	-	-	55	-	-	-	-	210	76
868	AT4G01050.1	TROL | thylakoid rhodanese-like | chr4:455874-458175 FORWARD LENGTH=466	-	-	54	-	-	-	-	81	79
869	AT3G14100.1	| RNA-binding (RRM/RBD/RNP motifs) family protein | chr3:4673027-4675950 FORWARD LENGTH=427	-	-	53	-	25	38	48	60	100
870	AT1G54080.2	UBP1A | oligouridylate-binding protein 1A | chr1:20183923-20186824 REVERSE LENGTH=430	-	-	53	-	25	38	48	41	49
871	AT1G54080.1	UBP1A | oligouridylate-binding protein 1A | chr1:20183923-20186824 REVERSE LENGTH=426	-	-	53	-	25	38	48	41	49
872	AT2G38880.1	ATNF-YB1, HAP3, ATHAP3, HAP3A, NF-YB1 | nuclear factor Y, subunit B1 | chr2:16238685-16240316 FORWARD LENGTH=141	-	-	53	-	-	-	-	-	-
873	AT2G38880.2	NF-YB1 | nuclear factor Y, subunit B1 | chr2:16238685-16240316 FORWARD LENGTH=141	-	-	53	-	-	-	-	-	-
874	AT2G38880.7	NF-YB1 | nuclear factor Y, subunit B1 | chr2:16238685-16240316 FORWARD LENGTH=139	-	-	53	-	-	-	-	-	-
875	AT2G38880.8	NF-YB1 | nuclear factor Y, subunit B1 | chr2:16238685-16240316 FORWARD LENGTH=164	-	-	53	-	-	-	-	-	-
876	AT2G38880.3	NF-YB1 | nuclear factor Y, subunit B1 | chr2:16238685-16240225 FORWARD LENGTH=140	-	-	53	-	-	-	-	-	-
877	AT2G38880.4	NF-YB1 | nuclear factor Y, subunit B1 | chr2:16238685-16240143 FORWARD LENGTH=112	-	-	53	-	-	-	-	-	-
878	AT2G38880.5	NF-YB1 | nuclear factor Y, subunit B1 | chr2:16238685-16240316 FORWARD LENGTH=141	-	-	53	-	-	-	-	-	-
879	AT2G38880.6	NF-YB1 | nuclear factor Y, subunit B1 | chr2:16238685-16240143 FORWARD LENGTH=112	-	-	53	-	-	-	-	-	-
880	AT1G34430.1	EMB3003 | 2-oxoacid dehydrogenases acyltransferase family protein | chr1:12588027-12590084 REVERSE LENGTH=465	-	-	53	-	-	-	49	-	-
881	AT4G35650.1	IDH-III | isocitrate dehydrogenase III | chr4:16908584-16909973 FORWARD LENGTH=368	-	-	53	-	-	-	-	-	-
882	AT5G17990.1	TRP1, pat1 | tryptophan biosynthesis 1 | chr5:5957330-5959681 FORWARD LENGTH=444	-	-	52	-	-	78	-	-	-
883	AT4G09320.1	NDPK1 | Nucleoside diphosphate kinase family protein | chr4:5923424-5924366 FORWARD LENGTH=169	-	-	52	-	-	-	28	49	60
884	AT5G65260.1	| RNA-binding (RRM/RBD/RNP motifs) family protein | chr5:26080501-26082984 REVERSE LENGTH=220	-	-	52	-	-	-	-	-	31
885	AT4G00100.1	ATRPS13A, RPS13, PFL2, RPS13A | ribosomal protein S13A | chr4:37172-38123 FORWARD LENGTH=151	-	-	51	-	-	-	-	72	104
886	AT1G10840.1	TIF3H1 | translation initiation factor 3 subunit H1 | chr1:3607885-3610299 REVERSE LENGTH=337	-	-	51	60	-	-	-	162	183
887	AT1G10840.2	TIF3H1 | translation initiation factor 3 subunit H1 | chr1:3607885-3609657 REVERSE LENGTH=250	-	-	51	60	-	-	-	162	183
888	AT5G45390.1	CLPP4, NCLPP4 | CLP protease P4 | chr5:18396351-18397586 FORWARD LENGTH=292	-	-	50	-	-	-	-	-	-
889	AT3G62120.1	| Class II aaRS and biotin synthetases superfamily protein | chr3:23001227-23003849 REVERSE LENGTH=530	-	-	49	-	-	-	-	-	-
890	AT3G62120.2	| Class II aaRS and biotin synthetases superfamily protein | chr3:23001227-23003849 REVERSE LENGTH=530	-	-	49	-	-	-	-	-	-
891	AT1G70670.1	| Caleosin-related family protein | chr1:26644830-26645970 FORWARD LENGTH=195	-	-	49	-	68	53	101	79	103
892	AT4G21710.1	NRPB2, EMB1989, RPB2 | DNA-directed RNA polymerase family protein | chr4:11535684-11542200 REVERSE LENGTH=1188	-	-	46	-	64	-	-	146	49
893	AT5G14540.1	| Protein of unknown function (DUF1421) | chr5:4687333-4689624 REVERSE LENGTH=547	-	-	46	-	-	-	-	54	68
894	AT4G14880.1	OASA1, OLD3, CYTACS1 | O-acetylserine (thiol) lyase (OAS-TL) isoform A1 | chr4:8518209-8520050 REVERSE LENGTH=322	-	-	44	-	-	-	-	-	43
895	AT4G14880.2	OASA1, OLD3, CYTACS1, ATCYS-3A | O-acetylserine (thiol) lyase (OAS-TL) isoform A1 | chr4:8518209-8520050 REVERSE LENGTH=322	-	-	44	-	-	-	-	-	43
896	AT4G14880.3	OASA1 | O-acetylserine (thiol) lyase (OAS-TL) isoform A1 | chr4:8518209-8520050 REVERSE LENGTH=322	-	-	44	-	-	-	-	-	43
897	AT4G14880.4	OASA1 | O-acetylserine (thiol) lyase (OAS-TL) isoform A1 | chr4:8518209-8520050 REVERSE LENGTH=322	-	-	44	-	-	-	-	-	43
898	AT3G02260.1	BIG, DOC1, TIR3, UMB1, ASA1, LPR1, CRM1 | auxin transport protein (BIG) | chr3:431152-448489 REVERSE LENGTH=5098	-	-	42	-	29	-	73	61	-
899	AT5G53870.1	ENODL1, AtENODL1 | early nodulin-like protein 1 | chr5:21870033-21871228 REVERSE LENGTH=370	-	-	42	-	-	-	93	345	222
900	AT1G35720.1	ANNAT1, OXY5, ATOXY5 | annexin 1 | chr1:13225304-13226939 FORWARD LENGTH=317	-	-	42	-	66	-	23	144	-
901	AT3G42170.1	| BED zinc finger ;hAT family dimerisation domain | chr3:14321838-14323928 FORWARD LENGTH=696	-	-	41	-	65	76	-	-	176
902	AT1G13060.1	PBE1 | 20S proteasome beta subunit E1 | chr1:4452641-4454663 FORWARD LENGTH=274	-	-	41	-	-	-	-	-	165
903	AT1G13060.2	PBE1 | 20S proteasome beta subunit E1 | chr1:4452641-4454663 FORWARD LENGTH=298	-	-	41	-	-	-	-	-	165
904	AT5G11520.1	ASP3, YLS4 | aspartate aminotransferase 3 | chr5:3685257-3687721 REVERSE LENGTH=449	-	-	40	-	-	-	26	42	119
905	AT3G12290.1	| Amino acid dehydrogenase family protein | chr3:3919591-3921326 FORWARD LENGTH=299	-	-	40	-	-	-	-	-	-
906	AT5G19550.1	ASP2, AAT2 | aspartate aminotransferase 2 | chr5:6598201-6601597 FORWARD LENGTH=405	-	-	40	-	-	-	-	-	90
907	AT5G46290.3	KASI | 3-ketoacyl-acyl carrier protein synthase I | chr5:18774439-18776629 REVERSE LENGTH=489	-	-	39	-	-	-	-	282	160
908	AT3G17240.1	mtLPD2 | lipoamide dehydrogenase 2 | chr3:5890278-5892166 REVERSE LENGTH=507	-	-	37	-	-	-	-	-	63
909	AT3G17240.3	mtLPD2 | lipoamide dehydrogenase 2 | chr3:5890278-5892166 REVERSE LENGTH=507	-	-	37	-	-	-	-	-	63
910	AT4G02520.1	ATGSTF2, ATPM24.1, ATPM24, GST2, GSTF2 | glutathione S-transferase PHI 2 | chr4:1110673-1111531 REVERSE LENGTH=212	-	-	37	-	-	-	-	-	-
911	AT3G55200.1	| Cleavage and polyadenylation specificity factor (CPSF) A subunit protein | chr3:20460533-20464361 FORWARD LENGTH=1214	-	-	37	-	-	-	-	-	-
912	AT3G55220.1	| Cleavage and polyadenylation specificity factor (CPSF) A subunit protein | chr3:20467116-20470944 REVERSE LENGTH=1214	-	-	37	-	-	-	-	-	-
913	AT1G41830.1	SKS6 | SKU5-similar 6 | chr1:15603892-15607802 REVERSE LENGTH=542	-	-	37	-	-	-	-	43	-
914	AT2G05840.1	PAA2 | 20S proteasome subunit PAA2 | chr2:2234226-2236053 FORWARD LENGTH=246	-	-	37	-	-	-	-	-	52
915	AT2G05840.2	PAA2 | 20S proteasome subunit PAA2 | chr2:2234226-2235973 FORWARD LENGTH=220	-	-	37	-	-	-	-	-	-
916	AT1G48030.1	mtLPD1 | mitochondrial lipoamide dehydrogenase 1 | chr1:17717432-17719141 REVERSE LENGTH=507	-	-	37	-	-	-	-	-	49
917	AT1G48030.2	mtLPD1 | mitochondrial lipoamide dehydrogenase 1 | chr1:17717432-17719141 REVERSE LENGTH=507	-	-	37	-	-	-	-	-	49
918	AT5G35590.1	PAA1 | proteasome alpha subunit A1 | chr5:13765417-13767768 REVERSE LENGTH=246	-	-	37	-	-	-	42	55	217
919	AT2G02930.1	ATGSTF3, GST16, GSTF3 | glutathione S-transferase F3 | chr2:851348-852106 REVERSE LENGTH=212	-	-	37	-	-	-	-	-	-
920	AT5G27840.1	TOPP8 | Calcineurin-like metallo-phosphoesterase superfamily protein | chr5:9863311-9864828 REVERSE LENGTH=318	-	-	35	-	-	-	-	-	-
921	AT5G27840.2	TOPP8 | Calcineurin-like metallo-phosphoesterase superfamily protein | chr5:9863465-9864828 REVERSE LENGTH=324	-	-	35	-	-	-	-	-	-
922	AT2G38040.2	CAC3 | acetyl Co-enzyme a carboxylase carboxyltransferase alpha subunit | chr2:15917612-15920749 FORWARD LENGTH=769	-	-	35	-	-	-	-	-	79
923	AT2G38040.1	CAC3 | acetyl Co-enzyme a carboxylase carboxyltransferase alpha subunit | chr2:15917612-15920749 FORWARD LENGTH=769	-	-	35	-	-	-	-	-	79
924	AT2G44050.1	COS1 | 6,7-dimethyl-8-ribityllumazine synthase / DMRL synthase / lumazine synthase / riboflavin synthase | chr2:18224304-18225917 FORWARD LENGTH=227	-	-	34	-	-	-	-	135	63
925	AT3G02900.1	| unknown protein; FUNCTIONS IN: molecular_function unknown; INVOLVED IN: biological_process unknown; LOCATED IN: chloroplast; EXPRESSED IN: 22 plant structures; EXPRESSED DURING: 13 growth stages; BEST Arabidopsis thaliana protein match is: unknow	-	-	34	-	-	-	-	-	-
926	AT3G02900.2	| unknown protein; FUNCTIONS IN: molecular_function unknown; INVOLVED IN: biological_process unknown; EXPRESSED IN: 22 plant structures; EXPRESSED DURING: 13 growth stages; BEST Arabidopsis thaliana protein match is: unknown protein (TAIR:AT5G16660	-	-	34	-	-	-	-	-	-
927	AT3G10380.1	SEC8, ATSEC8 | subunit of exocyst complex 8 | chr3:3219922-3228356 REVERSE LENGTH=1053	-	-	33	-	-	-	-	-	-
928	AT3G48110.1	EDD1, EDD | glycine-tRNA ligases | chr3:17763111-17770964 FORWARD LENGTH=1067	-	-	32	-	-	-	-	-	-
929	AT3G26060.2	ATPRX Q | Thioredoxin superfamily protein | chr3:9524807-9526123 FORWARD LENGTH=217	-	-	31	-	-	-	-	-	-
930	AT3G26060.1	ATPRX Q | Thioredoxin superfamily protein | chr3:9524807-9526123 FORWARD LENGTH=216	-	-	31	-	-	-	-	-	-
931	AT1G65680.1	ATEXPB2, EXPB2, ATHEXP BETA 1.4 | expansin B2 | chr1:24427266-24428399 FORWARD LENGTH=273	-	-	31	-	-	-	-	-	31
932	AT1G04270.2	RPS15 | cytosolic ribosomal protein S15 | chr1:1141852-1142960 REVERSE LENGTH=151	-	-	30	-	-	-	54	286	144
933	AT1G04270.1	RPS15 | cytosolic ribosomal protein S15 | chr1:1141852-1142960 REVERSE LENGTH=152	-	-	30	-	-	-	54	286	144
934	AT3G50590.1	| Transducin/WD40 repeat-like superfamily protein | chr3:18771292-18779220 FORWARD LENGTH=1614	-	-	30	-	-	-	-	-	-
935	AT3G48850.1	PHT3;2 | phosphate transporter 3;2 | chr3:18114759-18116420 REVERSE LENGTH=363	-	-	28	-	-	33	30	-	-
936	AT5G22290.1	anac089, NAC089 | NAC domain containing protein 89 | chr5:7376044-7377498 REVERSE LENGTH=340	-	-	27	-	-	-	-	-	-
937	AT2G35840.3	| Sucrose-6F-phosphate phosphohydrolase family protein | chr2:15053952-15055776 FORWARD LENGTH=422	-	-	26	-	-	-	-	-	-
938	AT2G35840.2	| Sucrose-6F-phosphate phosphohydrolase family protein | chr2:15053952-15055776 FORWARD LENGTH=422	-	-	26	-	-	-	-	-	-
939	AT2G35840.1	| Sucrose-6F-phosphate phosphohydrolase family protein | chr2:15053952-15055776 FORWARD LENGTH=422	-	-	26	-	-	-	-	-	-
940	AT3G43190.1	SUS4, ATSUS4 | sucrose synthase 4 | chr3:15179204-15182577 REVERSE LENGTH=808	-	-	26	-	-	-	-	-	33
941	AT5G50920.1	CLPC, ATHSP93-V, HSP93-V, DCA1, CLPC1 | CLPC homologue 1 | chr5:20715710-20719800 REVERSE LENGTH=929	-	-	26	-	-	-	-	78	54
942	AT3G04950.1	| CONTAINS InterPro DOMAIN/s: SEC-C motif (InterPro:IPR004027); Has 583 Blast hits to 583 proteins in 248 species: Archae - 0; Bacteria - 488; Metazoa - 0; Fungi - 0; Plants - 34; Viruses - 0; Other Eukaryotes - 61 (source: NCBI BLink). | chr3:1371	-	-	25	-	-	-	-	-	-
943	AT1G67230.1	LINC1 | little nuclei1 | chr1:25151561-25156032 REVERSE LENGTH=1132	-	-	25	-	-	-	-	63	-
944	AT3G28380.1	PGP17 | P-glycoprotein 17 | chr3:10623742-10628201 REVERSE LENGTH=1240	-	-	25	-	-	-	-	-	28
945	AT1G51560.1	| Pyridoxamine 5'-phosphate oxidase family protein | chr1:19119900-19121859 REVERSE LENGTH=392	-	-	25	-	-	-	-	70	101
946	AT4G08210.1	| Pentatricopeptide repeat (PPR-like) superfamily protein | chr4:5183813-5185873 REVERSE LENGTH=686	-	-	25	-	-	-	-	-	-
947	AT1G36370.1	SHM7 | serine hydroxymethyltransferase 7 | chr1:13696240-13698576 REVERSE LENGTH=598	-	-	25	-	-	-	-	-	-
948	AT4G03280.2	PETC, PGR1 | photosynthetic electron transfer C | chr4:1440462-1441717 FORWARD LENGTH=210	-	-	24	-	-	-	-	-	38
949	AT4G03280.1	PETC, PGR1 | photosynthetic electron transfer C | chr4:1440314-1441717 FORWARD LENGTH=229	-	-	24	-	-	-	-	-	38
950	AT4G21926.1	| unknown protein; FUNCTIONS IN: molecular_function unknown; INVOLVED IN: biological_process unknown; LOCATED IN: cellular_component unknown; Has 30201 Blast hits to 17322 proteins in 780 species: Archae - 12; Bacteria - 1396; Metazoa - 17338; Fung	-	-	23	-	-	-	-	-	-
951	AT2G46280.1	TRIP-1, TIF3I1 | TGF-beta receptor interacting protein 1 | chr2:19003656-19005393 REVERSE LENGTH=328	-	-	23	-	-	-	-	78	56
952	AT2G46280.2	TRIP-1, TIF3I1 | TGF-beta receptor interacting protein 1 | chr2:19003656-19005393 REVERSE LENGTH=328	-	-	23	-	-	-	-	78	56
953	AT4G37870.1	PCK1, PEPCK | phosphoenolpyruvate carboxykinase 1 | chr4:17802974-17806332 REVERSE LENGTH=671	-	-	23	-	-	-	-	-	-
954	AT2G21330.2	FBA1 | fructose-bisphosphate aldolase 1 | chr2:9128762-9130152 REVERSE LENGTH=311	-	-	23	-	-	-	-	-	57
955	AT2G21330.1	FBA1 | fructose-bisphosphate aldolase 1 | chr2:9128416-9130152 REVERSE LENGTH=399	-	-	23	-	-	-	-	-	57
956	AT2G21330.3	FBA1 | fructose-bisphosphate aldolase 1 | chr2:9128416-9130152 REVERSE LENGTH=389	-	-	23	-	-	-	-	-	57
957	AT1G25320.1	| Leucine-rich repeat protein kinase family protein | chr1:8877988-8880180 FORWARD LENGTH=702	-	-	22	-	-	-	-	-	-
958	AT3G17140.1	| Plant invertase/pectin methylesterase inhibitor superfamily protein | chr3:5846002-5846589 REVERSE LENGTH=112	-	-	22	-	-	-	-	-	-
959	AT1G80245.3	| Spc97 / Spc98 family of spindle pole body (SBP) component | chr1:30174547-30175217 FORWARD LENGTH=127	-	-	22	-	-	-	-	-	-
960	AT1G80245.2	| Spc97 / Spc98 family of spindle pole body (SBP) component | chr1:30174547-30175217 FORWARD LENGTH=127	-	-	22	-	-	-	-	-	-
961	AT1G80245.1	| Spc97 / Spc98 family of spindle pole body (SBP) component | chr1:30174547-30175217 FORWARD LENGTH=127	-	-	22	-	-	-	-	-	-
962	AT5G04330.1	| Cytochrome P450 superfamily protein | chr5:1212695-1214310 REVERSE LENGTH=512	-	-	22	-	-	-	-	-	-
963	AT2G29890.1	VLN1, ATVLN1 | villin-like 1 | chr2:12744597-12749474 FORWARD LENGTH=909	-	-	22	-	-	-	-	-	-
964	AT2G29890.3	VLN1 | villin-like 1 | chr2:12744597-12749474 FORWARD LENGTH=933	-	-	22	-	-	-	-	-	-
965	AT2G29890.2	VLN1, ATVLN1 | villin-like 1 | chr2:12744597-12749474 FORWARD LENGTH=911	-	-	22	-	-	-	-	-	-
966	AT5G35370.1	| S-locus lectin protein kinase family protein | chr5:13588564-13591182 REVERSE LENGTH=872	-	-	21	-	-	-	-	-	-
967	AT2G42520.1	| P-loop containing nucleoside triphosphate hydrolases superfamily protein | chr2:17705382-17708744 FORWARD LENGTH=633	-	-	21	-	-	-	-	-	-
968	AT3G08800.1	| ARM repeat superfamily protein | chr3:2671148-2674910 FORWARD LENGTH=936	-	-	21	-	-	-	-	-	28
969	AT5G58330.2	| lactate/malate dehydrogenase family protein | chr5:23580010-23582287 REVERSE LENGTH=442	-	-	21	-	-	-	-	-	-
970	AT5G58330.3	| lactate/malate dehydrogenase family protein | chr5:23580010-23581751 REVERSE LENGTH=334	-	-	21	-	-	-	-	-	-
971	AT5G58330.1	| lactate/malate dehydrogenase family protein | chr5:23580010-23582287 REVERSE LENGTH=443	-	-	21	-	-	-	-	-	-
972	AT1G74680.1	| Exostosin family protein | chr1:28059528-28060984 FORWARD LENGTH=461	-	-	21	-	-	-	-	20	31
973	AT1G33140.1	PGY2 | Ribosomal protein L6 family | chr1:12023360-12024502 FORWARD LENGTH=194	-	-	21	-	213	221	-	248	301
974	AT1G70080.1	| Terpenoid cyclases/Protein prenyltransferases superfamily protein | chr1:26394669-26397565 REVERSE LENGTH=611	-	-	21	-	-	-	-	20	31
975	AT3G58570.1	| P-loop containing nucleoside triphosphate hydrolases superfamily protein | chr3:21657099-21660352 FORWARD LENGTH=646	-	-	21	-	-	-	-	-	-
976	AT1G33120.1	| Ribosomal protein L6 family | chr1:12010986-12012223 FORWARD LENGTH=194	-	-	21	-	213	221	-	248	301
977	AT3G53990.2	| Adenine nucleotide alpha hydrolases-like superfamily protein | chr3:19990558-19991019 REVERSE LENGTH=126	-	-	20	-	-	-	-	-	-
978	AT3G53990.1	| Adenine nucleotide alpha hydrolases-like superfamily protein | chr3:19989658-19991019 REVERSE LENGTH=160	-	-	20	-	-	-	-	-	-
979	AT4G35250.1	| NAD(P)-binding Rossmann-fold superfamily protein | chr4:16771401-16773269 REVERSE LENGTH=395	-	-	20	-	116	-	-	-	-
980	AT3G20230.1	| Ribosomal L18p/L5e family protein | chr3:7055639-7056679 REVERSE LENGTH=187	-	-	20	-	-	-	-	-	-
981	AT5G63030.1	| Thioredoxin superfamily protein | chr5:25286352-25287517 FORWARD LENGTH=125	-	-	20	-	-	-	-	-	-
982	AT2G46280.3	TRIP-1, TIF3I1 | TGF-beta receptor interacting protein 1 | chr2:19004179-19005393 REVERSE LENGTH=254	-	-	19	-	-	-	-	51	32
983	AT1G53780.1	| peptidyl-prolyl cis-trans isomerases;hydrolases;nucleoside-triphosphatases;ATP binding;nucleotide binding;ATPases | chr1:20074212-20077235 REVERSE LENGTH=598	-	-	19	-	-	-	-	-	26
984	AT1G53780.2	| peptidyl-prolyl cis-trans isomerases;hydrolases;nucleoside-triphosphatases;ATP binding;nucleotide binding;ATPases | chr1:20074212-20077713 REVERSE LENGTH=620	-	-	19	-	-	-	-	-	26
985	AT1G53780.3	| peptidyl-prolyl cis-trans isomerases;hydrolases;nucleoside-triphosphatases;ATP binding;nucleotide binding;ATPases | chr1:20074212-20077235 REVERSE LENGTH=599	-	-	19	-	-	-	-	-	26
986	AT1G02420.1	| Pentatricopeptide repeat (PPR) superfamily protein | chr1:493683-495158 FORWARD LENGTH=491	-	-	19	-	-	-	-	-	-
987	AT3G14810.1	MSL5 | mechanosensitive channel of small conductance-like 5 | chr3:4971223-4974216 REVERSE LENGTH=881	-	-	19	-	-	-	-	-	-
988	AT3G14810.2	MSL5 | mechanosensitive channel of small conductance-like 5 | chr3:4971223-4974216 REVERSE LENGTH=846	-	-	19	-	-	-	-	-	-
989	AT2G45500.1	| AAA-type ATPase family protein | chr2:18749973-18752636 REVERSE LENGTH=491	-	-	18	-	-	-	-	-	-
990	AT2G45500.2	| AAA-type ATPase family protein | chr2:18749973-18752636 REVERSE LENGTH=487	-	-	18	-	-	-	-	-	-
991	AT3G63520.1	CCD1, ATCCD1, ATNCED1, NCED1 | carotenoid cleavage dioxygenase 1 | chr3:23452940-23455896 FORWARD LENGTH=538	-	-	18	-	56	-	-	56	-
992	AT5G24500.1	| unknown protein; Has 133 Blast hits to 129 proteins in 40 species: Archae - 2; Bacteria - 0; Metazoa - 60; Fungi - 5; Plants - 29; Viruses - 0; Other Eukaryotes - 37 (source: NCBI BLink). | chr5:8367468-8368715 REVERSE LENGTH=334	-	-	18	-	-	-	-	-	-
993	AT1G80280.1	| alpha/beta-Hydrolases superfamily protein | chr1:30183839-30186141 REVERSE LENGTH=647	-	-	18	-	-	-	-	-	-
994	AT1G59870.1	PEN3, PDR8, ATPDR8, ABCG36, ATABCG36 | ABC-2 and Plant PDR ABC-type transporter family protein | chr1:22034661-22039844 FORWARD LENGTH=1469	-	-	18	-	-	-	-	-	-
995	AT1G71900.1	| Protein of unknown function (DUF803) | chr1:27061754-27064053 FORWARD LENGTH=343	-	-	18	-	-	-	-	-	-
996	AT3G21140.1	| Pyridoxamine 5'-phosphate oxidase family protein | chr3:7409696-7412086 REVERSE LENGTH=387	-	-	18	-	-	-	-	130	47
997	AT5G27740.1	EMB161, EMB2775, EMB251, RFC3 | ATPase family associated with various cellular activities (AAA) | chr5:9823831-9826869 FORWARD LENGTH=354	-	-	18	-	-	-	-	-	-
998	AT5G42590.1	CYP71A16 | cytochrome P450, family 71, subfamily A, polypeptide 16 | chr5:17031217-17033640 REVERSE LENGTH=497	-	-	18	-	-	-	-	-	-
999	AT5G39770.1	| Restriction endonuclease, type II-like superfamily protein | chr5:15919241-15927549 REVERSE LENGTH=1272	-	-	18	-	-	21	-	-	-
1000	AT3G60830.1	ATARP7, ARP7 | actin-related protein 7 | chr3:22474298-22476000 FORWARD LENGTH=363	-	-	-	1345	680	929	-	-	-
1001	AT2G47210.1	| myb-like transcription factor family protein | chr2:19379039-19382204 FORWARD LENGTH=441	-	-	-	508	507	398	727	2497	1183
1002	AT5G14170.1	CHC1 | SWIB/MDM2 domain superfamily protein | chr5:4568696-4570444 REVERSE LENGTH=534	-	-	-	480	1705	1592	-	-	-
1003	AT5G43500.1	ATARP9, ARP9 | actin-related protein 9 | chr5:17470038-17473429 FORWARD LENGTH=596	-	-	-	280	551	319	-	-	-
1004	AT5G43500.2	ATARP9, ARP9 | actin-related protein 9 | chr5:17469991-17473429 FORWARD LENGTH=584	-	-	-	280	551	319	-	-	-
1005	AT1G73910.1	ATARP4A, ARP4A | actin-related proteins 4A | chr1:27789293-27790187 FORWARD LENGTH=145	-	-	-	248	455	411	71	67	-
1006	AT4G34430.3	CHB3, ATSWI3D | DNA-binding family protein | chr4:16461069-16464993 FORWARD LENGTH=983	-	-	-	208	493	335	-	-	-
1007	AT4G34430.2	CHB3, ATSWI3D | DNA-binding family protein | chr4:16461069-16464993 FORWARD LENGTH=985	-	-	-	208	493	335	-	-	-
1008	AT4G34430.1	CHB3, ATSWI3D | DNA-binding family protein | chr4:16461069-16464993 FORWARD LENGTH=985	-	-	-	208	493	335	-	-	-
1009	AT4G34430.4	CHB3, ATSWI3D | DNA-binding family protein | chr4:16461069-16464993 FORWARD LENGTH=986	-	-	-	208	493	335	-	-	-
1010	AT3G06010.1	ATCHR12 | Homeotic gene regulator | chr3:1802435-1807284 REVERSE LENGTH=1102	-	-	-	187	161	107	-	-	-
1011	AT1G71040.1	LPR2 | Cupredoxin superfamily protein | chr1:26797201-26800224 REVERSE LENGTH=581	-	-	-	184	-	-	60	473	472
1012	AT3G15220.1	| Protein kinase superfamily protein | chr3:5126899-5131752 REVERSE LENGTH=690	-	-	-	128	-	-	-	-	-
1013	AT5G13950.3	| unknown protein; FUNCTIONS IN: molecular_function unknown; INVOLVED IN: biological_process unknown; LOCATED IN: cellular_component unknown; EXPRESSED IN: 23 plant structures; EXPRESSED DURING: 13 growth stages; BEST Arabidopsis thaliana protein m	-	-	-	127	594	614	-	-	-
1014	AT5G13950.1	| unknown protein; BEST Arabidopsis thaliana protein match is: unknown protein (TAIR:AT1G02290.1); Has 147 Blast hits to 145 proteins in 44 species: Archae - 0; Bacteria - 2; Metazoa - 56; Fungi - 6; Plants - 81; Viruses - 0; Other Eukaryotes - 2 (	-	-	-	127	594	614	-	-	-
1015	AT5G13950.2	| unknown protein; FUNCTIONS IN: molecular_function unknown; INVOLVED IN: biological_process unknown; LOCATED IN: cellular_component unknown; EXPRESSED IN: 23 plant structures; EXPRESSED DURING: 13 growth stages; BEST Arabidopsis thaliana protein m	-	-	-	127	594	614	-	-	-
1016	AT1G79020.1	| Enhancer of polycomb-like transcription factor protein | chr1:29727282-29730059 REVERSE LENGTH=453	-	-	-	122	236	160	186	779	705
1017	AT3G22990.1	LFR | ARM repeat superfamily protein | chr3:8164015-8166145 FORWARD LENGTH=460	-	-	-	112	143	173	-	-	-
1018	AT5G07980.1	| dentin sialophosphoprotein-related | chr5:2549432-2554669 REVERSE LENGTH=1501	-	-	-	104	74	-	-	-	-
1019	AT5G07940.3	| FUNCTIONS IN: molecular_function unknown; INVOLVED IN: biological_process unknown; LOCATED IN: cellular_component unknown; EXPRESSED IN: pollen tube; BEST Arabidopsis thaliana protein match is: dentin sialophosphoprotein-related (TAIR:AT5G07980.1	-	-	-	104	32	-	-	-	-
1020	AT5G07940.1	| BEST Arabidopsis thaliana protein match is: dentin sialophosphoprotein-related (TAIR:AT5G07980.1); Has 1906 Blast hits to 1127 proteins in 203 species: Archae - 2; Bacteria - 210; Metazoa - 401; Fungi - 205; Plants - 136; Viruses - 0; Other Eukar	-	-	-	104	32	-	-	-	-
1021	AT5G07940.2	| FUNCTIONS IN: molecular_function unknown; INVOLVED IN: biological_process unknown; LOCATED IN: cellular_component unknown; EXPRESSED IN: pollen tube; BEST Arabidopsis thaliana protein match is: dentin sialophosphoprotein-related (TAIR:AT5G07980.1	-	-	-	104	32	-	-	-	-
1022	AT4G06634.1	| zinc finger (C2H2 type) family protein | chr4:3764499-3766439 REVERSE LENGTH=387	-	-	-	103	157	280	-	-	-
1023	AT5G52640.1	HSP81-1, ATHS83, HSP81.1, HSP83, ATHSP90.1, AtHsp90-1, HSP90.1 | heat shock protein 90.1 | chr5:21352542-21355147 FORWARD LENGTH=705	-	-	-	93	64	72	146	133	117
1024	AT1G30230.2	| Glutathione S-transferase, C-terminal-like;Translation elongation factor EF1B/ribosomal protein S6 | chr1:10639286-10640601 FORWARD LENGTH=260	-	-	-	92	-	-	-	135	208
1025	AT1G30230.1	| Glutathione S-transferase, C-terminal-like;Translation elongation factor EF1B/ribosomal protein S6 | chr1:10639286-10640515 FORWARD LENGTH=231	-	-	-	92	-	-	-	135	208
1026	AT2G33610.1	ATSWI3B, CHB2, SWI3B | switch subunit 3 | chr2:14229023-14231149 FORWARD LENGTH=469	-	-	-	92	167	32	-	-	-
1027	AT5G12110.1	| Glutathione S-transferase, C-terminal-like;Translation elongation factor EF1B/ribosomal protein S6 | chr5:3914483-3915732 FORWARD LENGTH=228	-	-	-	92	-	-	83	103	90
1028	AT3G24870.1	| Helicase/SANT-associated, DNA binding protein | chr3:9075237-9084278 REVERSE LENGTH=1907	-	-	-	89	261	272	317	1361	1198
1029	AT3G24870.2	| Helicase/SANT-associated, DNA binding protein | chr3:9075237-9084278 REVERSE LENGTH=1899	-	-	-	89	261	272	317	1361	1198
1030	AT3G24880.1	| Helicase/SANT-associated, DNA binding protein | chr3:9086457-9095537 REVERSE LENGTH=1957	-	-	-	89	277	272	340	1366	1156
1031	AT3G62290.3	ARFA1E | ADP-ribosylation factor A1E | chr3:23052287-23053545 FORWARD LENGTH=181	-	-	-	87	-	-	106	115	75
1032	AT3G62290.2	ARFA1E | ADP-ribosylation factor A1E | chr3:23052287-23053545 FORWARD LENGTH=181	-	-	-	87	-	-	106	115	75
1033	AT3G62290.1	ATARFA1E, ARFA1E | ADP-ribosylation factor A1E | chr3:23052287-23053545 FORWARD LENGTH=181	-	-	-	87	-	-	106	115	75
1034	AT1G23490.1	ATARFA1A, ATARF1, ATARF, ARF1 | ADP-ribosylation factor 1 | chr1:8337232-8338373 FORWARD LENGTH=181	-	-	-	87	-	-	106	115	75
1035	AT2G47620.1	ATSWI3A, CHB1, SWI3A | SWITCH/sucrose nonfermenting 3A | chr2:19532034-19534251 FORWARD LENGTH=512	-	-	-	87	231	453	-	-	-
1036	AT2G47170.1	ARF1A1C | Ras-related small GTP-binding family protein | chr2:19367264-19368518 FORWARD LENGTH=181	-	-	-	87	-	-	106	115	75
1037	AT1G70490.2	ATARFA1D, ARFA1D | Ras-related small GTP-binding family protein | chr1:26564162-26565152 REVERSE LENGTH=181	-	-	-	87	-	-	106	115	75
1038	AT1G70490.1	ATARFA1D, ARFA1D | Ras-related small GTP-binding family protein | chr1:26564162-26565152 REVERSE LENGTH=181	-	-	-	87	-	-	106	115	75
1039	AT1G70490.3	ATARFA1D, ARFA1D | Ras-related small GTP-binding family protein | chr1:26564162-26565152 REVERSE LENGTH=181	-	-	-	87	-	-	106	115	75
1040	AT5G14670.1	ATARFA1B, ARFA1B | ADP-ribosylation factor A1B | chr5:4729319-4730495 FORWARD LENGTH=188	-	-	-	87	-	-	106	115	75
1041	AT1G10630.1	ATARFA1F, ARFA1F | ADP-ribosylation factor A1F | chr1:3513189-3514230 REVERSE LENGTH=181	-	-	-	87	-	-	106	115	75
1042	AT4G06634.3	| zinc finger (C2H2 type) family protein | chr4:3764499-3766439 REVERSE LENGTH=380	-	-	-	74	121	254	-	-	-
1043	AT4G06634.2	| zinc finger (C2H2 type) family protein | chr4:3764499-3766177 REVERSE LENGTH=349	-	-	-	74	121	261	-	-	-
1044	AT5G60670.1	| Ribosomal protein L11 family protein | chr5:24381066-24381566 REVERSE LENGTH=166	-	-	-	73	-	-	-	-	98
1045	AT2G37190.1	| Ribosomal protein L11 family protein | chr2:15619559-15620059 REVERSE LENGTH=166	-	-	-	73	-	-	-	-	98
1046	AT3G53430.1	| Ribosomal protein L11 family protein | chr3:19809895-19810395 REVERSE LENGTH=166	-	-	-	73	-	-	-	-	98
1047	AT2G01250.1	| Ribosomal protein L30/L7 family protein | chr2:132943-134264 REVERSE LENGTH=242	-	-	-	69	-	-	52	-	227
1048	AT1G25490.1	RCN1, REGA, ATB BETA BETA, EER1 | ARM repeat superfamily protein | chr1:8951700-8954899 FORWARD LENGTH=588	-	-	-	68	-	-	-	-	-
1049	AT1G13320.1	PP2AA3 | protein phosphatase 2A subunit A3 | chr1:4563692-4567348 REVERSE LENGTH=587	-	-	-	68	-	-	-	21	63
1050	AT1G13320.2	PP2AA3 | protein phosphatase 2A subunit A3 | chr1:4563970-4567348 REVERSE LENGTH=537	-	-	-	68	-	-	-	21	63
1051	AT1G13320.3	PP2AA3 | protein phosphatase 2A subunit A3 | chr1:4563692-4567348 REVERSE LENGTH=587	-	-	-	68	-	-	-	21	63
1052	AT3G14310.1	ATPME3, PME3 | pectin methylesterase 3 | chr3:4772214-4775095 REVERSE LENGTH=592	-	-	-	64	-	-	-	106	137
1053	AT3G60820.2	PBF1 | N-terminal nucleophile aminohydrolases (Ntn hydrolases) superfamily protein | chr3:22472038-22473809 REVERSE LENGTH=223	-	-	-	63	-	-	-	22	170
1054	AT3G60820.1	PBF1 | N-terminal nucleophile aminohydrolases (Ntn hydrolases) superfamily protein | chr3:22472038-22473809 REVERSE LENGTH=223	-	-	-	63	-	-	-	22	170
1055	AT3G60820.3	PBF1 | N-terminal nucleophile aminohydrolases (Ntn hydrolases) superfamily protein | chr3:22472038-22473809 REVERSE LENGTH=223	-	-	-	63	-	-	-	22	170
1056	AT5G07970.1	| dentin sialophosphoprotein-related | chr5:2544126-2547916 REVERSE LENGTH=1097	-	-	-	63	82	37	-	-	-
1057	AT1G14320.2	SAC52, RPL10A | Ribosomal protein L16p/L10e family protein | chr1:4888270-4889408 FORWARD LENGTH=163	-	-	-	60	-	-	-	-	61
1058	AT1G14320.1	SAC52, RPL10, RPL10A | Ribosomal protein L16p/L10e family protein | chr1:4888270-4889408 FORWARD LENGTH=220	-	-	-	60	-	-	-	89	121
1059	AT1G26910.1	RPL10B | Ribosomal protein L16p/L10e family protein | chr1:9321709-9322813 FORWARD LENGTH=221	-	-	-	60	-	-	-	89	121
1060	AT1G66580.1	SAG24, RPL10C | senescence associated gene 24 | chr1:24839208-24840439 FORWARD LENGTH=221	-	-	-	60	-	-	-	89	121
1061	AT1G32730.1	| unknown protein; LOCATED IN: chloroplast; EXPRESSED IN: 12 plant structures; EXPRESSED DURING: 6 growth stages; CONTAINS InterPro DOMAIN/s: Protein of unknown function DUF702 (InterPro:IPR007818); Has 120 Blast hits to 118 proteins in 39 species:	-	-	-	54	-	72	-	-	-
1062	AT3G45980.1	H2B, HTB9 | Histone superfamily protein | chr3:16897492-16897944 REVERSE LENGTH=150	-	-	-	52	-	-	118	145	140
1063	AT3G03960.1	| TCP-1/cpn60 chaperonin family protein | chr3:1024432-1027604 FORWARD LENGTH=549	-	-	-	51	111	80	-	206	419
1064	AT3G12810.1	PIE1, SRCAP, chr13 | SNF2 domain-containing protein / helicase domain-containing protein | chr3:4065636-4073992 FORWARD LENGTH=2055	-	-	-	50	112	44	-	682	1312
1065	AT5G37600.1	ATGSR1, GLN1;1, GSR 1, ATGLN1;1 | glutamine synthase clone R1 | chr5:14933574-14935656 REVERSE LENGTH=356	-	-	-	48	-	127	72	169	102
1066	AT5G16570.1	GLN1;4 | glutamine synthetase 1;4 | chr5:5421898-5424523 REVERSE LENGTH=356	-	-	-	48	-	-	46	27	-
1067	AT1G53165.2	ATMAP4K ALPHA1 | Protein kinase superfamily protein | chr1:19814386-19819233 FORWARD LENGTH=680	-	-	-	45	-	-	-	22	-
1068	AT1G53165.1	ATMAP4K ALPHA1 | Protein kinase superfamily protein | chr1:19814386-19819233 FORWARD LENGTH=680	-	-	-	45	-	-	-	22	-
1069	AT1G53165.3	ATMAP4K ALPHA1 | Protein kinase superfamily protein | chr1:19814386-19819233 FORWARD LENGTH=688	-	-	-	45	-	-	-	22	-
1070	AT5G19310.1	| Homeotic gene regulator | chr5:6498906-6503432 FORWARD LENGTH=1064	-	-	-	43	55	-	-	-	-
1071	AT5G45600.1	GAS41, TAF14B | YEATS family protein | chr5:18488059-18489666 FORWARD LENGTH=268	-	-	-	41	627	187	214	599	878
1072	AT5G45600.2	GAS41 | YEATS family protein | chr5:18488059-18489666 FORWARD LENGTH=267	-	-	-	41	627	187	214	599	878
1073	AT5G13420.1	| Aldolase-type TIM barrel family protein | chr5:4302080-4304212 REVERSE LENGTH=438	-	-	-	40	-	-	-	-	-
1074	AT5G22650.2	HD2B, HDT02, HDT2, ATHD2B, HDA4, HD2 | histone deacetylase 2B | chr5:7534120-7536054 FORWARD LENGTH=305	-	-	-	39	27	-	-	192	144
1075	AT5G22650.1	HD2B, HDT02, HDT2, ATHD2B, HDA4, HD2, ATHD2 | histone deacetylase 2B | chr5:7534120-7536054 FORWARD LENGTH=306	-	-	-	39	27	-	-	192	144
1076	AT5G67630.1	| P-loop containing nucleoside triphosphate hydrolases superfamily protein | chr5:26967535-26969306 REVERSE LENGTH=469	-	-	-	38	209	462	-	666	731
1077	AT3G57300.1	INO80, ATINO80 | INO80 ortholog | chr3:21199612-21207635 FORWARD LENGTH=1507	-	-	-	38	351	441	-	-	-
1078	AT3G57300.2	INO80 | INO80 ortholog | chr3:21199612-21207635 FORWARD LENGTH=1540	-	-	-	38	351	441	-	-	-
1079	AT5G04860.1	| unknown protein; BEST Arabidopsis thaliana protein match is: unknown protein (TAIR:AT3G11760.1); Has 1807 Blast hits to 1807 proteins in 277 species: Archae - 0; Bacteria - 0; Metazoa - 736; Fungi - 347; Plants - 385; Viruses - 0; Other Eukaryote	-	-	-	37	20	-	-	-	-
1080	AT3G13750.1	BGAL1 | beta galactosidase 1 | chr3:4511192-4515756 FORWARD LENGTH=847	-	-	-	37	78	245	-	283	435
1081	AT5G06400.1	| Pentatricopeptide repeat (PPR) superfamily protein | chr5:1955959-1959051 FORWARD LENGTH=1030	-	-	-	37	-	-	-	30	31
1082	AT5G59910.1	HTB4 | Histone superfamily protein | chr5:24127206-24127658 FORWARD LENGTH=150	-	-	-	37	-	-	118	145	140
1083	AT1G23800.1	ALDH2B7, ALDH2B | aldehyde dehydrogenase 2B7 | chr1:8412238-8414804 REVERSE LENGTH=534	-	-	-	37	-	-	-	47	30
1084	AT2G27720.1	| 60S acidic ribosomal protein family | chr2:11818696-11819370 FORWARD LENGTH=115	-	-	-	35	-	-	-	-	-
1085	AT2G27720.2	| 60S acidic ribosomal protein family | chr2:11818696-11819370 FORWARD LENGTH=130	-	-	-	35	-	-	-	-	-
1086	AT2G27720.3	| 60S acidic ribosomal protein family | chr2:11818696-11819370 FORWARD LENGTH=127	-	-	-	35	-	-	-	-	-
1087	AT2G27710.2	| 60S acidic ribosomal protein family | chr2:11816929-11817670 FORWARD LENGTH=115	-	-	-	35	-	-	-	-	-
1088	AT2G27710.1	| 60S acidic ribosomal protein family | chr2:11816929-11817670 FORWARD LENGTH=115	-	-	-	35	-	-	-	-	-
1089	AT2G27710.4	| 60S acidic ribosomal protein family | chr2:11816929-11817670 FORWARD LENGTH=98	-	-	-	35	-	-	-	-	-
1090	AT2G27710.3	| 60S acidic ribosomal protein family | chr2:11816929-11817670 FORWARD LENGTH=115	-	-	-	35	-	-	-	-	-
1091	AT1G72220.1	| RING/U-box superfamily protein | chr1:27184388-27185629 REVERSE LENGTH=413	-	-	-	34	-	-	-	-	-
1092	AT3G20860.1	ATNEK5, NEK5 | NIMA-related kinase 5 | chr3:7306147-7308434 FORWARD LENGTH=427	-	-	-	33	-	-	-	-	-
1093	AT1G54510.2	NEK1 | NIMA-related serine/threonine kinase 1 | chr1:20358603-20362006 REVERSE LENGTH=612	-	-	-	33	-	-	-	-	-
1094	AT1G54510.3	NEK1 | NIMA-related serine/threonine kinase 1 | chr1:20358603-20362006 REVERSE LENGTH=612	-	-	-	33	-	-	-	-	-
1095	AT1G54510.1	ATNEK1, NEK1 | NIMA-related serine/threonine kinase 1 | chr1:20358603-20362006 REVERSE LENGTH=612	-	-	-	33	-	-	-	-	-
1096	AT5G28290.1	ATNEK3, NEK3 | NIMA-related kinase 3 | chr5:10278880-10281880 REVERSE LENGTH=568	-	-	-	33	-	-	-	-	-
1097	AT3G63280.1	ATNEK4, NEK4 | NIMA-related kinase 4 | chr3:23378582-23381362 FORWARD LENGTH=555	-	-	-	33	-	-	-	-	-
1098	AT3G63280.2	ATNEK4, NEK4 | NIMA-related kinase 4 | chr3:23378582-23381362 FORWARD LENGTH=555	-	-	-	33	-	-	-	-	-
1099	AT3G04810.2	ATNEK2, NEK2 | NIMA-related kinase 2 | chr3:1318096-1321101 FORWARD LENGTH=606	-	-	-	33	-	-	-	-	-
1100	AT3G04810.1	ATNEK2, NEK2 | NIMA-related kinase 2 | chr3:1318096-1321101 FORWARD LENGTH=606	-	-	-	33	-	-	-	-	-
1101	AT1G07790.1	HTB1 | Histone superfamily protein | chr1:2413049-2413495 FORWARD LENGTH=148	-	-	-	33	-	-	118	145	140
1102	AT5G22880.1	H2B, HTB2 | histone B2 | chr5:7652130-7652567 REVERSE LENGTH=145	-	-	-	33	-	-	118	145	140
1103	AT2G28720.1	| Histone superfamily protein | chr2:12327043-12327498 FORWARD LENGTH=151	-	-	-	33	-	-	118	145	140
1104	AT3G46030.1	HTB11 | Histone superfamily protein | chr3:16913614-16914051 REVERSE LENGTH=145	-	-	-	33	-	-	118	145	140
1105	AT3G44200.1	ATNEK6, NEK6, IBO1 | NIMA (never in mitosis, gene A)-related 6 | chr3:15906788-15911365 FORWARD LENGTH=956	-	-	-	33	-	-	-	-	-
1106	AT1G72370.1	P40, AP40, RP40, RPSAA | 40s ribosomal protein SA | chr1:27243148-27244842 REVERSE LENGTH=298	-	-	-	32	-	-	115	65	-
1107	AT1G72370.2	P40, AP40, RP40, RPSAA | 40s ribosomal protein SA | chr1:27243148-27244842 REVERSE LENGTH=294	-	-	-	32	-	-	115	65	-
1108	AT1G60000.1	| RNA-binding (RRM/RBD/RNP motifs) family protein | chr1:22093678-22094540 REVERSE LENGTH=258	-	-	-	31	-	-	-	-	-
1109	AT5G58320.3	| Kinase interacting (KIP1-like) family protein | chr5:23578094-23579531 FORWARD LENGTH=447	-	-	-	31	-	-	-	-	-
1110	AT5G58320.2	| Kinase interacting (KIP1-like) family protein | chr5:23577728-23579641 FORWARD LENGTH=558	-	-	-	31	-	-	-	-	-
1111	AT5G58320.1	| Kinase interacting (KIP1-like) family protein | chr5:23577728-23579641 FORWARD LENGTH=525	-	-	-	31	-	-	-	-	-
1112	AT4G27120.1	| CONTAINS InterPro DOMAIN/s: DDRGK domain (InterPro:IPR019153); Has 30201 Blast hits to 17322 proteins in 780 species: Archae - 12; Bacteria - 1396; Metazoa - 17338; Fungi - 3422; Plants - 5037; Viruses - 0; Other Eukaryotes - 2996 (source: NCBI B	-	-	-	31	-	-	-	-	-
1113	AT4G27120.2	| CONTAINS InterPro DOMAIN/s: DDRGK domain (InterPro:IPR019153); Has 14775 Blast hits to 8764 proteins in 778 species: Archae - 29; Bacteria - 1878; Metazoa - 5164; Fungi - 1447; Plants - 582; Viruses - 164; Other Eukaryotes - 5511 (source: NCBI BL	-	-	-	31	-	-	-	-	-
1114	AT3G10870.1	MES17, ATMES17 | methyl esterase 17 | chr3:3401228-3402612 REVERSE LENGTH=276	-	-	-	31	-	-	-	-	-
1115	AT1G44575.1	NPQ4, PSBS | Chlorophyll A-B binding family protein | chr1:16871768-16873194 FORWARD LENGTH=265	-	-	-	31	-	-	-	306	350
1116	AT1G44575.2	NPQ4, PSBS | Chlorophyll A-B binding family protein | chr1:16871768-16872548 FORWARD LENGTH=205	-	-	-	31	-	-	-	306	327
1117	AT5G49380.1	| CONTAINS InterPro DOMAIN/s: Protein of unknown function DUF625 (InterPro:IPR006887); BEST Arabidopsis thaliana protein match is: binding (TAIR:AT3G06670.1); Has 1807 Blast hits to 1807 proteins in 277 species: Archae - 0; Bacteria - 0; Metazoa -	-	-	-	29	-	-	-	-	-
1118	AT1G44170.3	ALDH3H1, ALDH4 | aldehyde dehydrogenase 3H1 | chr1:16796564-16798574 REVERSE LENGTH=421	-	-	-	29	-	-	-	-	-
1119	AT1G44170.1	ALDH3H1, ALDH4 | aldehyde dehydrogenase 3H1 | chr1:16796564-16800031 REVERSE LENGTH=484	-	-	-	29	-	-	-	-	-
1120	AT1G44170.2	ALDH3H1, ALDH4 | aldehyde dehydrogenase 3H1 | chr1:16796564-16800031 REVERSE LENGTH=484	-	-	-	29	-	-	-	-	-
1121	AT4G22320.2	| unknown protein; FUNCTIONS IN: molecular_function unknown; INVOLVED IN: biological_process unknown; EXPRESSED IN: 24 plant structures; EXPRESSED DURING: 14 growth stages; BEST Arabidopsis thaliana protein match is: unknown protein (TAIR:AT5G55210	-	-	-	28	165	67	-	-	-
1122	AT4G22320.1	| unknown protein; BEST Arabidopsis thaliana protein match is: unknown protein (TAIR:AT5G55210.1); Has 8953 Blast hits to 5363 proteins in 542 species: Archae - 33; Bacteria - 806; Metazoa - 2454; Fungi - 831; Plants - 279; Viruses - 151; Other Euk	-	-	-	28	165	67	-	-	-
1123	AT5G12140.1	ATCYS1, CYS1 | cystatin-1 | chr5:3923295-3923936 REVERSE LENGTH=101	-	-	-	28	-	-	-	-	125
1124	AT5G27410.1	| D-aminoacid aminotransferase-like PLP-dependent enzymes superfamily protein | chr5:9678821-9682468 FORWARD LENGTH=559	-	-	-	28	-	-	-	-	-
1125	AT3G53650.1	| Histone superfamily protein | chr3:19889358-19889774 FORWARD LENGTH=138	-	-	-	27	-	-	117	114	101
1126	AT5G61940.1	| Ubiquitin carboxyl-terminal hydrolase-related protein | chr5:24868155-24872717 FORWARD LENGTH=1094	-	-	-	27	-	-	-	-	-
1127	AT1G52450.1	| Ubiquitin carboxyl-terminal hydrolase-related protein | chr1:19541684-19546266 REVERSE LENGTH=1136	-	-	-	27	-	-	-	-	-
1128	AT2G37470.1	| Histone superfamily protein | chr2:15736832-15737248 FORWARD LENGTH=138	-	-	-	27	-	-	118	114	101
1129	AT2G33150.1	PKT3, PED1, KAT2 | peroxisomal 3-ketoacyl-CoA thiolase 3 | chr2:14047814-14050983 REVERSE LENGTH=462	-	-	-	27	-	88	272	443	216
1130	AT5G02570.1	| Histone superfamily protein | chr5:576742-577140 REVERSE LENGTH=132	-	-	-	27	-	-	118	114	101
1131	AT3G09480.1	| Histone superfamily protein | chr3:2914890-2915270 REVERSE LENGTH=126	-	-	-	27	-	-	-	-	-
1132	AT2G27630.1	| Ubiquitin carboxyl-terminal hydrolase-related protein | chr2:11787669-11792010 REVERSE LENGTH=1122	-	-	-	27	-	-	-	-	-
1133	AT3G51650.1	| unknown protein; BEST Arabidopsis thaliana protein match is: unknown protein (TAIR:AT3G51640.1); Has 27645 Blast hits to 15097 proteins in 1246 species: Archae - 44; Bacteria - 3367; Metazoa - 10036; Fungi - 2690; Plants - 1205; Viruses - 196; Ot	-	-	-	26	-	-	-	-	-
1134	AT3G51640.1	| unknown protein; BEST Arabidopsis thaliana protein match is: unknown protein (TAIR:AT3G51650.1); Has 26208 Blast hits to 14155 proteins in 1229 species: Archae - 43; Bacteria - 3230; Metazoa - 9456; Fungi - 2551; Plants - 1160; Viruses - 177; Oth	-	-	-	26	-	-	-	-	-
1135	AT3G51640.2	| unknown protein; FUNCTIONS IN: molecular_function unknown; INVOLVED IN: biological_process unknown; LOCATED IN: chloroplast; BEST Arabidopsis thaliana protein match is: unknown protein (TAIR:AT3G51650.1); Has 34 Blast hits to 34 proteins in 11 sp	-	-	-	26	-	-	-	-	-
1136	AT2G22740.1	SUVH6, SDG23 | SU(VAR)3-9 homolog 6 | chr2:9664256-9666628 REVERSE LENGTH=790	-	-	-	26	-	-	-	-	-
1137	AT2G22740.2	SUVH6 | SU(VAR)3-9 homolog 6 | chr2:9664256-9666628 REVERSE LENGTH=790	-	-	-	26	-	-	-	-	-
1138	AT4G20260.1	ATPCAP1, PCAP1 | plasma-membrane associated cation-binding protein 1 | chr4:10941593-10943227 FORWARD LENGTH=225	-	-	-	26	103	-	32	240	189
1139	AT4G20260.3	ATPCAP1, PCAP1 | plasma-membrane associated cation-binding protein 1 | chr4:10941593-10943227 FORWARD LENGTH=225	-	-	-	26	103	-	32	240	189
1140	AT4G20260.2	ATPCAP1, PCAP1 | plasma-membrane associated cation-binding protein 1 | chr4:10941593-10943227 FORWARD LENGTH=225	-	-	-	26	103	-	32	240	189
1141	AT4G20260.5	PCAP1 | plasma-membrane associated cation-binding protein 1 | chr4:10941593-10943120 FORWARD LENGTH=167	-	-	-	26	103	-	32	172	163
1142	AT4G20260.4	ATPCAP1, PCAP1 | plasma-membrane associated cation-binding protein 1 | chr4:10941593-10943227 FORWARD LENGTH=226	-	-	-	26	103	-	32	240	189
1143	AT4G20260.6	PCAP1 | plasma-membrane associated cation-binding protein 1 | chr4:10941593-10943227 FORWARD LENGTH=166	-	-	-	26	103	-	-	195	148
1144	AT3G20250.1	APUM5, PUM5 | pumilio 5 | chr3:7059098-7062660 REVERSE LENGTH=961	-	-	-	24	-	-	-	-	-
1145	AT5G41630.1	| F-box/RNI-like superfamily protein | chr5:16650282-16651835 FORWARD LENGTH=455	-	-	-	24	19	21	-	-	-
1146	AT1G15690.2	AVP1, ATAVP3, AVP-3, AtVHP1;1 | Inorganic H pyrophosphatase family protein | chr1:5399115-5402185 FORWARD LENGTH=642	-	-	-	24	91	-	99	-	60
1147	AT1G15690.1	AVP1, ATAVP3, AVP-3, AtVHP1;1 | Inorganic H pyrophosphatase family protein | chr1:5399115-5402185 FORWARD LENGTH=770	-	-	-	24	177	-	99	47	60
1148	AT5G07330.1	| unknown protein; FUNCTIONS IN: molecular_function unknown; INVOLVED IN: biological_process unknown; LOCATED IN: mitochondrion; BEST Arabidopsis thaliana protein match is: unknown protein (TAIR:AT1G63060.1); Has 1807 Blast hits to 1807 proteins in	-	-	-	23	-	-	-	-	-
1149	AT3G08810.1	| Galactose oxidase/kelch repeat superfamily protein | chr3:2675631-2676662 REVERSE LENGTH=343	-	-	-	22	-	-	-	-	-
1150	AT3G03726.2	| Protein of unknown function (DUF295) | chr3:933341-934464 REVERSE LENGTH=264	-	-	-	22	-	-	-	-	-
1151	AT3G03726.1	| Protein of unknown function (DUF295) | chr3:933341-934464 REVERSE LENGTH=289	-	-	-	22	-	-	-	-	-
1152	AT1G21590.1	| Protein kinase protein with adenine nucleotide alpha hydrolases-like domain | chr1:7566613-7569694 REVERSE LENGTH=756	-	-	-	22	-	-	-	-	-
1153	AT1G66500.1	| Pre-mRNA cleavage complex II | chr1:24811262-24812512 REVERSE LENGTH=416	-	-	-	21	-	-	-	-	-
1154	AT1G80360.1	| Pyridoxal phosphate (PLP)-dependent transferases superfamily protein | chr1:30208736-30210643 REVERSE LENGTH=394	-	-	-	21	-	-	-	-	-
1155	AT1G04530.1	TPR4 | Tetratricopeptide repeat (TPR)-like superfamily protein | chr1:1234456-1235895 REVERSE LENGTH=310	-	-	-	20	-	-	-	-	-
1156	AT1G31440.1	| SH3 domain-containing protein | chr1:11256150-11258479 REVERSE LENGTH=439	-	-	-	19	-	-	-	-	84
1157	AT2G46020.2	CHR2, ATBRM, BRM, CHA2 | transcription regulatory protein SNF2, putative | chr2:18923304-18931769 FORWARD LENGTH=2193	-	-	-	-	976	1203	-	-	-
1158	AT2G46020.1	CHR2, ATBRM, BRM, CHA2 | transcription regulatory protein SNF2, putative | chr2:18923304-18931769 FORWARD LENGTH=2192	-	-	-	-	958	1203	-	-	-
1159	AT3G17590.1	BSH, CHE1 | transcription regulatory protein SNF5, putative (BSH) | chr3:6017313-6019591 REVERSE LENGTH=240	-	-	-	-	868	635	-	-	-
1160	AT3G17590.2	BSH | transcription regulatory protein SNF5, putative (BSH) | chr3:6017313-6019591 REVERSE LENGTH=242	-	-	-	-	868	635	-	-	-
1161	AT5G16310.1	UCH1 | Peptidase C12, ubiquitin carboxyl-terminal hydrolase 1 | chr5:5342579-5344153 REVERSE LENGTH=334	-	-	-	-	595	845	-	-	-
1162	AT1G21700.1	ATSWI3C, CHB4, SWI3C | SWITCH/sucrose nonfermenting 3C | chr1:7620156-7623978 REVERSE LENGTH=807	-	-	-	-	553	534	-	-	-
1163	AT5G22330.1	ATTIP49A, RIN1 | P-loop containing nucleoside triphosphate hydrolases superfamily protein | chr5:7391026-7394071 REVERSE LENGTH=458	-	-	-	-	545	496	83	1353	1292
1164	AT4G30810.1	scpl29 | serine carboxypeptidase-like 29 | chr4:15003474-15006017 FORWARD LENGTH=479	-	-	-	-	482	261	-	54	-
1165	AT4G13010.1	| Oxidoreductase, zinc-binding dehydrogenase family protein | chr4:7600682-7602567 FORWARD LENGTH=329	-	-	-	-	431	321	-	275	215
1166	AT1G65650.1	UCH2 | Peptidase C12, ubiquitin carboxyl-terminal hydrolase 1 | chr1:24415172-24417466 REVERSE LENGTH=330	-	-	-	-	397	118	-	-	-
1167	AT2G28000.1	CPN60A, CH-CPN60A, SLP | chaperonin-60alpha | chr2:11926603-11929184 FORWARD LENGTH=586	-	-	-	-	341	70	-	689	708
1168	AT2G28290.1	SYD, CHR3 | P-loop containing nucleoside triphosphate hydrolases superfamily protein | chr2:12056771-12072950 FORWARD LENGTH=3574	-	-	-	-	319	208	-	-	-
1169	AT2G28290.2	SYD, CHR3 | P-loop containing nucleoside triphosphate hydrolases superfamily protein | chr2:12056771-12072950 FORWARD LENGTH=3529	-	-	-	-	319	208	-	-	-
1170	AT2G28290.3	SYD, CHR3 | P-loop containing nucleoside triphosphate hydrolases superfamily protein | chr2:12056771-12072950 FORWARD LENGTH=3543	-	-	-	-	319	208	-	-	-
1171	AT4G05420.1	DDB1A | damaged DNA binding protein 1A | chr4:2746288-2752663 FORWARD LENGTH=1088	-	-	-	-	253	-	-	-	72
1172	AT4G05420.2	DDB1A | damaged DNA binding protein 1A | chr4:2746288-2752663 FORWARD LENGTH=1067	-	-	-	-	253	-	-	-	72
1173	AT2G02100.1	LCR69, PDF2.2 | low-molecular-weight cysteine-rich 69 | chr2:528397-528885 FORWARD LENGTH=77	-	-	-	-	208	-	50	-	77
1174	AT1G15710.1	| prephenate dehydrogenase family protein | chr1:5404505-5405581 FORWARD LENGTH=358	-	-	-	-	204	106	-	-	95
1175	AT4G19410.1	| Pectinacetylesterase family protein | chr4:10582188-10584766 REVERSE LENGTH=391	-	-	-	-	194	275	-	168	138
1176	AT4G19410.2	| Pectinacetylesterase family protein | chr4:10581037-10584766 REVERSE LENGTH=517	-	-	-	-	194	275	-	276	288
1177	AT4G39090.1	RD19, RD19A | Papain family cysteine protease | chr4:18215826-18217326 REVERSE LENGTH=368	-	-	-	-	184	59	94	138	147
1178	AT1G50620.1	| RING/FYVE/PHD zinc finger superfamily protein | chr1:18748537-18751005 FORWARD LENGTH=629	-	-	-	-	180	-	-	-	-
1179	AT3G51730.1	| saposin B domain-containing protein | chr3:19186970-19188436 FORWARD LENGTH=213	-	-	-	-	171	-	137	358	252
1180	AT3G12380.2	ARP5 | actin-related protein 5 | chr3:3938309-3941785 REVERSE LENGTH=730	-	-	-	-	165	80	-	-	-
1181	AT3G12380.1	ATARP5, ARP5 | actin-related protein 5 | chr3:3938309-3941785 REVERSE LENGTH=724	-	-	-	-	165	80	-	-	-
1182	AT5G19820.1	emb2734 | ARM repeat superfamily protein | chr5:6695731-6701247 REVERSE LENGTH=1116	-	-	-	-	160	-	117	146	41
1183	AT5G17510.1	| unknown protein; BEST Arabidopsis thaliana protein match is: unknown protein (TAIR:AT3G03460.1); Has 1807 Blast hits to 1807 proteins in 277 species: Archae - 0; Bacteria - 0; Metazoa - 736; Fungi - 347; Plants - 385; Viruses - 0; Other Eukaryote	-	-	-	-	157	130	-	-	-
1184	AT3G62830.2	UXS2, ATUXS2 | NAD(P)-binding Rossmann-fold superfamily protein | chr3:23232539-23235353 FORWARD LENGTH=445	-	-	-	-	156	-	113	44	-
1185	AT3G62830.1	UXS2, ATUXS2, AUD1 | NAD(P)-binding Rossmann-fold superfamily protein | chr3:23232539-23235353 FORWARD LENGTH=445	-	-	-	-	156	-	113	44	-
1186	AT2G47650.1	UXS4 | UDP-xylose synthase 4 | chr2:19538751-19541364 REVERSE LENGTH=443	-	-	-	-	156	-	113	-	-
1187	ATCG00800.1	| structural constituent of ribosome | chrC:82826-83482 REVERSE LENGTH=218	-	-	-	-	147	267	70	203	184
1188	AT3G61470.1	LHCA2 | photosystem I light harvesting complex gene 2 | chr3:22745736-22747032 FORWARD LENGTH=257	-	-	-	-	137	143	61	253	234
1189	AT1G29920.1	CAB2, AB165, LHCB1.1 | chlorophyll A/B-binding protein 2 | chr1:10475089-10475892 REVERSE LENGTH=267	-	-	-	-	135	-	-	91	87
1190	AT1G29910.1	CAB3, AB180, LHCB1.2 | chlorophyll A/B binding protein 3 | chr1:10472443-10473246 REVERSE LENGTH=267	-	-	-	-	135	-	-	91	87
1191	AT1G29930.1	CAB1, AB140, CAB140, LHCB1.3 | chlorophyll A/B binding protein 1 | chr1:10478071-10478874 FORWARD LENGTH=267	-	-	-	-	135	-	-	91	87
1192	AT2G34420.1	LHB1B2, LHCB1.5 | photosystem II light harvesting complex gene B1B2 | chr2:14522716-14523513 REVERSE LENGTH=265	-	-	-	-	135	-	-	91	87
1193	AT2G34430.1	LHB1B1, LHCB1.4 | light-harvesting chlorophyll-protein complex II subunit B1 | chr2:14524818-14525618 FORWARD LENGTH=266	-	-	-	-	135	-	-	36	48
1194	AT4G14385.1	| FUNCTIONS IN: molecular_function unknown; INVOLVED IN: biological_process unknown; LOCATED IN: vacuole; EXPRESSED IN: 24 plant structures; EXPRESSED DURING: 15 growth stages; CONTAINS InterPro DOMAIN/s: Histone H4 acetyltransferase, NuA4 complex,	-	-	-	-	131	137	195	399	276
1195	AT4G14385.2	| FUNCTIONS IN: molecular_function unknown; INVOLVED IN: biological_process unknown; LOCATED IN: vacuole; EXPRESSED IN: 24 plant structures; EXPRESSED DURING: 15 growth stages; CONTAINS InterPro DOMAIN/s: Histone H4 acetyltransferase, NuA4 complex,	-	-	-	-	131	137	195	399	276
1196	AT3G01890.1	| SWIB/MDM2 domain superfamily protein | chr3:310332-311772 FORWARD LENGTH=458	-	-	-	-	129	71	-	-	-
1197	AT5G17020.2	XPO1A | exportin 1A | chr5:5594904-5602467 FORWARD LENGTH=1060	-	-	-	-	128	-	-	155	136
1198	AT5G17020.1	XPO1A, ATCRM1, ATXPO1, XPO1, HIT2 | exportin 1A | chr5:5594904-5602467 FORWARD LENGTH=1075	-	-	-	-	128	-	-	155	136
1199	AT1G76380.3	| DNA-binding bromodomain-containing protein | chr1:28651416-28654536 REVERSE LENGTH=579	-	-	-	-	127	134	-	-	-
1200	AT1G76380.1	| DNA-binding bromodomain-containing protein | chr1:28651416-28654536 REVERSE LENGTH=579	-	-	-	-	127	134	-	-	-
1201	AT1G76380.2	| DNA-binding bromodomain-containing protein | chr1:28651416-28654536 REVERSE LENGTH=580	-	-	-	-	127	134	-	-	-
1202	AT1G15820.1	LHCB6, CP24 | light harvesting complex photosystem II subunit 6 | chr1:5446685-5447676 REVERSE LENGTH=258	-	-	-	-	127	-	29	43	107
1203	AT1G30380.1	PSAK | photosystem I subunit K | chr1:10722325-10723013 FORWARD LENGTH=130	-	-	-	-	125	-	-	-	-
1204	AT1G64740.1	TUA1 | alpha-1 tubulin | chr1:24050114-24052296 FORWARD LENGTH=450	-	-	-	-	123	-	-	162	165
1205	AT1G75750.2	GASA1 | GAST1 protein homolog 1 | chr1:28441813-28442284 REVERSE LENGTH=97	-	-	-	-	122	-	36	97	52
1206	AT1G75750.1	GASA1 | GAST1 protein homolog 1 | chr1:28441813-28442284 REVERSE LENGTH=98	-	-	-	-	122	-	36	97	52
1207	AT5G22370.1	EMB1705, QQT1 | P-loop containing nucleoside triphosphate hydrolases superfamily protein | chr5:7406587-7408509 FORWARD LENGTH=298	-	-	-	-	115	-	-	-	-
1208	AT5G22370.2	EMB1705, QQT1 | P-loop containing nucleoside triphosphate hydrolases superfamily protein | chr5:7406587-7408509 FORWARD LENGTH=298	-	-	-	-	115	-	-	-	-
1209	AT1G20670.1	| DNA-binding bromodomain-containing protein | chr1:7164537-7167933 REVERSE LENGTH=652	-	-	-	-	113	93	-	-	-
1210	AT5G45280.2	| Pectinacetylesterase family protein | chr5:18346862-18349488 FORWARD LENGTH=391	-	-	-	-	108	106	-	-	-
1211	AT5G45280.1	| Pectinacetylesterase family protein | chr5:18346862-18349432 FORWARD LENGTH=370	-	-	-	-	108	106	-	-	-
1212	AT2G24765.1	ARF3, ARL1, ATARL1 | ADP-ribosylation factor 3 | chr2:10562822-10564961 FORWARD LENGTH=182	-	-	-	-	106	-	-	-	-
1213	AT3G03110.1	XPO1B, CRM1B | exportin 1B | chr3:708966-716879 FORWARD LENGTH=1076	-	-	-	-	106	-	-	94	134
1214	AT2G35780.1	scpl26 | serine carboxypeptidase-like 26 | chr2:15037733-15040104 REVERSE LENGTH=452	-	-	-	-	103	-	-	-	-
1215	AT5G13440.1	| Ubiquinol-cytochrome C reductase iron-sulfur subunit | chr5:4308431-4310022 REVERSE LENGTH=274	-	-	-	-	102	-	-	-	54
1216	AT5G13430.1	| Ubiquinol-cytochrome C reductase iron-sulfur subunit | chr5:4305414-4307399 REVERSE LENGTH=272	-	-	-	-	102	-	-	-	54
1217	AT5G64610.1	HAM1 | histone acetyltransferase of the MYST family 1 | chr5:25828333-25830503 REVERSE LENGTH=445	-	-	-	-	99	119	-	442	299
1218	AT5G09740.1	HAM2 | histone acetyltransferase of the MYST family 2 | chr5:3022141-3024711 REVERSE LENGTH=445	-	-	-	-	99	119	-	214	-
1219	AT5G09740.2	HAM2 | histone acetyltransferase of the MYST family 2 | chr5:3022141-3024711 REVERSE LENGTH=367	-	-	-	-	99	119	-	214	-
1220	AT5G37540.1	| Eukaryotic aspartyl protease family protein | chr5:14912862-14914190 FORWARD LENGTH=442	-	-	-	-	98	100	-	-	-
1221	AT1G54390.4	ING2 | PHD finger protein-related | chr1:20305061-20306943 REVERSE LENGTH=262	-	-	-	-	98	190	140	613	632
1222	AT1G54390.3	ING2 | PHD finger protein-related | chr1:20305061-20306943 REVERSE LENGTH=262	-	-	-	-	98	190	140	613	632
1223	AT1G54390.2	ING2 | PHD finger protein-related | chr1:20304833-20306943 REVERSE LENGTH=328	-	-	-	-	98	190	140	613	632
1224	AT1G54390.1	ING2 | PHD finger protein-related | chr1:20305012-20306943 REVERSE LENGTH=306	-	-	-	-	98	190	140	613	632
1225	AT4G37200.1	HCF164 | Thioredoxin superfamily protein | chr4:17509836-17511230 REVERSE LENGTH=261	-	-	-	-	97	71	-	-	-
1226	AT4G04020.1	FIB | fibrillin | chr4:1932161-1933546 FORWARD LENGTH=318	-	-	-	-	96	74	-	128	253
1227	AT1G61520.3	LHCA3 | photosystem I light harvesting complex gene 3 | chr1:22700152-22701149 FORWARD LENGTH=273	-	-	-	-	93	-	-	126	112
1228	AT1G61520.2	LHCA3 | photosystem I light harvesting complex gene 3 | chr1:22700493-22701149 FORWARD LENGTH=218	-	-	-	-	93	-	-	126	112
1229	AT1G61520.1	LHCA3 | photosystem I light harvesting complex gene 3 | chr1:22700152-22701149 FORWARD LENGTH=273	-	-	-	-	93	-	-	126	112
1230	ATCG00780.1	RPL14 | ribosomal protein L14 | chrC:80696-81064 REVERSE LENGTH=122	-	-	-	-	92	-	-	-	-
1231	AT4G31700.2	RPS6, RPS6A | ribosomal protein S6 | chr4:15346306-15347075 REVERSE LENGTH=188	-	-	-	-	91	-	-	158	157
1232	AT5G10770.1	| Eukaryotic aspartyl protease family protein | chr5:3403331-3405331 REVERSE LENGTH=474	-	-	-	-	89	71	-	-	-
1233	AT5G01530.1	LHCB4.1 | light harvesting complex photosystem II | chr5:209084-210243 FORWARD LENGTH=290	-	-	-	-	83	-	85	78	104
1234	AT4G19420.1	| Pectinacetylesterase family protein | chr4:10587504-10589807 REVERSE LENGTH=397	-	-	-	-	79	27	-	-	-
1235	AT4G19420.2	| Pectinacetylesterase family protein | chr4:10587504-10589612 REVERSE LENGTH=365	-	-	-	-	79	27	-	-	-
1236	AT1G54390.6	ING2 | PHD finger protein-related | chr1:20305061-20306510 REVERSE LENGTH=181	-	-	-	-	79	190	119	288	366
1237	AT1G54390.5	ING2 | PHD finger protein-related | chr1:20305061-20306693 REVERSE LENGTH=242	-	-	-	-	79	190	119	414	519
1238	AT3G28540.1	| P-loop containing nucleoside triphosphate hydrolases superfamily protein | chr3:10694444-10695976 FORWARD LENGTH=510	-	-	-	-	76	-	-	-	-
1239	AT3G28540.2	| P-loop containing nucleoside triphosphate hydrolases superfamily protein | chr3:10694444-10696009 FORWARD LENGTH=508	-	-	-	-	76	-	-	-	-
1240	AT5G23400.1	| Leucine-rich repeat (LRR) family protein | chr5:7880603-7882372 FORWARD LENGTH=589	-	-	-	-	74	79	-	-	-
1241	AT2G27730.1	| copper ion binding | chr2:11820056-11820867 REVERSE LENGTH=113	-	-	-	-	74	67	-	-	-
1242	AT3G05970.1	LACS6, ATLACS6 | long-chain acyl-CoA synthetase 6 | chr3:1786510-1791746 REVERSE LENGTH=701	-	-	-	-	73	237	-	269	209
1243	ATMG00510.1	NAD7 | NADH dehydrogenase subunit 7 | chrM:132071-138153 FORWARD LENGTH=394	-	-	-	-	72	-	-	-	-
1244	AT3G49870.1	ATARLA1C, ARLA1C | ADP-ribosylation factor-like A1C | chr3:18492674-18494021 REVERSE LENGTH=184	-	-	-	-	72	101	-	-	108
1245	AT5G67560.1	ATARLA1D, ARLA1D | ADP-ribosylation factor-like A1D | chr5:26950579-26951913 FORWARD LENGTH=184	-	-	-	-	72	101	-	-	108
1246	AT5G55040.1	| DNA-binding bromodomain-containing protein | chr5:22327727-22331703 REVERSE LENGTH=916	-	-	-	-	70	145	-	-	-
1247	AT5G55040.2	| DNA-binding bromodomain-containing protein | chr5:22327727-22331703 REVERSE LENGTH=916	-	-	-	-	70	145	-	-	-
1248	AT2G36160.1	| Ribosomal protein S11 family protein | chr2:15169925-15171159 FORWARD LENGTH=150	-	-	-	-	67	-	38	34	79
1249	AT3G53520.4	UXS1 | UDP-glucuronic acid decarboxylase 1 | chr3:19841635-19844057 FORWARD LENGTH=458	-	-	-	-	67	-	113	-	-
1250	AT3G53520.1	UXS1, ATUXS1 | UDP-glucuronic acid decarboxylase 1 | chr3:19841635-19844057 FORWARD LENGTH=435	-	-	-	-	67	-	113	-	-
1251	AT3G53520.3	UXS1, ATUXS1 | UDP-glucuronic acid decarboxylase 1 | chr3:19841635-19843520 FORWARD LENGTH=354	-	-	-	-	67	-	113	-	-
1252	AT3G53520.2	UXS1, ATUXS1 | UDP-glucuronic acid decarboxylase 1 | chr3:19841635-19844057 FORWARD LENGTH=433	-	-	-	-	67	-	113	-	-
1253	AT3G52580.1	| Ribosomal protein S11 family protein | chr3:19503324-19504701 FORWARD LENGTH=150	-	-	-	-	67	-	38	34	110
1254	AT3G11510.1	| Ribosomal protein S11 family protein | chr3:3623757-3624866 REVERSE LENGTH=150	-	-	-	-	67	-	38	34	89
1255	AT2G20560.1	| DNAJ heat shock family protein | chr2:8848353-8849815 REVERSE LENGTH=337	-	-	-	-	65	-	-	-	-
1256	AT4G28480.2	| DNAJ heat shock family protein | chr4:14073310-14075091 FORWARD LENGTH=290	-	-	-	-	65	-	-	-	-
1257	AT4G28480.1	| DNAJ heat shock family protein | chr4:14073310-14075091 FORWARD LENGTH=348	-	-	-	-	65	-	-	-	-
1258	AT5G57560.1	TCH4, XTH22 | Xyloglucan endotransglucosylase/hydrolase family protein | chr5:23307296-23308235 REVERSE LENGTH=284	-	-	-	-	64	60	-	-	-
1259	AT3G63410.1	APG1, VTE3, IEP37, E37 | S-adenosyl-L-methionine-dependent methyltransferases superfamily protein | chr3:23415816-23417002 REVERSE LENGTH=338	-	-	-	-	64	52	-	-	162
1260	AT4G22310.1	| Uncharacterised protein family (UPF0041) | chr4:11791443-11792638 FORWARD LENGTH=108	-	-	-	-	60	-	-	-	-
1261	AT1G19530.1	| unknown protein; FUNCTIONS IN: molecular_function unknown; INVOLVED IN: N-terminal protein myristoylation, anaerobic respiration; LOCATED IN: cellular_component unknown; EXPRESSED IN: leaf apex, inflorescence meristem, hypocotyl, root, flower; EX	-	-	-	-	59	-	-	-	82
1262	AT2G38940.1	ATPT2, PHT1;4 | phosphate transporter 1;4 | chr2:16258500-16260104 FORWARD LENGTH=534	-	-	-	-	56	-	-	-	81
1263	AT1G64790.2	ILA | ILITYHIA | chr1:24065232-24083403 REVERSE LENGTH=2696	-	-	-	-	54	-	-	42	186
1264	AT1G64790.1	ILA | ILITYHIA | chr1:24065232-24081908 REVERSE LENGTH=2610	-	-	-	-	54	-	45	160	245
1265	AT2G18770.1	| P-loop containing nucleoside triphosphate hydrolases superfamily protein | chr2:8134984-8136360 FORWARD LENGTH=260	-	-	-	-	51	-	-	-	-
1266	AT1G68830.1	STN7 | STT7 homolog STN7 | chr1:25872654-25875473 REVERSE LENGTH=562	-	-	-	-	50	-	-	-	-
1267	AT3G27690.1	LHCB2.4, LHCB2.3, LHCB2 | photosystem II light harvesting complex gene 2.3 | chr3:10256002-10256921 FORWARD LENGTH=266	-	-	-	-	50	-	24	40	48
1268	AT1G02080.2	| transcription regulators | chr1:373694-386682 FORWARD LENGTH=2377	-	-	-	-	50	-	-	62	-
1269	AT1G02080.1	| transcription regulators | chr1:373335-386682 FORWARD LENGTH=2431	-	-	-	-	50	-	-	62	-
1270	AT2G05070.1	LHCB2.2, LHCB2 | photosystem II light harvesting complex gene 2.2 | chr2:1799436-1800329 REVERSE LENGTH=265	-	-	-	-	50	-	24	40	48
1271	AT2G05100.1	LHCB2.1, LHCB2 | photosystem II light harvesting complex gene 2.1 | chr2:1823449-1824331 REVERSE LENGTH=265	-	-	-	-	50	-	24	40	48
1272	AT2G46520.1	| cellular apoptosis susceptibility protein, putative / importin-alpha re-exporter, putative | chr2:19096867-19099785 FORWARD LENGTH=972	-	-	-	-	49	240	-	106	172
1273	AT4G30630.1	| unknown protein; BEST Arabidopsis thaliana protein match is: unknown protein (TAIR:AT5G57910.1); Has 33 Blast hits to 33 proteins in 10 species: Archae - 0; Bacteria - 0; Metazoa - 0; Fungi - 0; Plants - 33; Viruses - 0; Other Eukaryotes - 0 (sou	-	-	-	-	46	-	-	-	-
1274	AT5G51980.2	| Transducin/WD40 repeat-like superfamily protein | chr5:21113650-21115902 REVERSE LENGTH=443	-	-	-	-	45	23	-	-	-
1275	AT5G51980.1	| Transducin/WD40 repeat-like superfamily protein | chr5:21113650-21115902 REVERSE LENGTH=437	-	-	-	-	45	23	-	-	-
1276	AT5G55190.1	RAN3, ATRAN3 | RAN GTPase 3 | chr5:22392285-22393957 FORWARD LENGTH=221	-	-	-	-	42	-	-	-	-
1277	AT5G20020.1	RAN2 | RAS-related GTP-binding nuclear protein 2 | chr5:6762817-6764381 FORWARD LENGTH=221	-	-	-	-	42	-	-	-	-
1278	AT5G20010.1	RAN-1, RAN1, ATRAN1 | RAS-related nuclear protein-1 | chr5:6760364-6761747 FORWARD LENGTH=221	-	-	-	-	42	-	-	-	-
1279	AT2G39990.1	EIF2, AteIF3f, eIF3F | eukaryotic translation initiation factor 2 | chr2:16698332-16699929 REVERSE LENGTH=293	-	-	-	-	41	-	-	76	167
1280	AT1G03220.1	| Eukaryotic aspartyl protease family protein | chr1:787143-788444 FORWARD LENGTH=433	-	-	-	-	41	-	-	-	24
1281	AT1G03230.1	| Eukaryotic aspartyl protease family protein | chr1:790110-791414 FORWARD LENGTH=434	-	-	-	-	41	-	-	-	24
1282	AT5G47040.1	LON2 | lon protease 2 | chr5:19093356-19098678 REVERSE LENGTH=888	-	-	-	-	40	-	-	-	-
1283	AT3G22960.1	PKP1, PKP-ALPHA | Pyruvate kinase family protein | chr3:8139369-8141771 FORWARD LENGTH=596	-	-	-	-	40	-	-	-	48
1284	AT4G14385.3	| FUNCTIONS IN: molecular_function unknown; INVOLVED IN: biological_process unknown; LOCATED IN: vacuole; EXPRESSED IN: 24 plant structures; EXPRESSED DURING: 15 growth stages; CONTAINS InterPro DOMAIN/s: Histone H4 acetyltransferase, NuA4 complex,	-	-	-	-	40	35	127	264	168
1285	AT1G32415.1	| pentatricopeptide (PPR) repeat-containing protein | chr1:11695611-11697896 FORWARD LENGTH=761	-	-	-	-	39	23	-	-	-
1286	AT1G54780.1	TLP18.3 | thylakoid lumen 18.3 kDa protein | chr1:20439533-20440953 FORWARD LENGTH=285	-	-	-	-	36	-	70	-	-
1287	AT4G09800.1	RPS18C | S18 ribosomal protein | chr4:6173818-6174963 FORWARD LENGTH=152	-	-	-	-	35	-	51	158	78
1288	AT1G22780.1	PFL, RPS18A, PFL1 | Ribosomal protein S13/S18 family | chr1:8067990-8069163 FORWARD LENGTH=152	-	-	-	-	35	-	51	158	78
1289	AT3G54680.1	| proteophosphoglycan-related | chr3:20244568-20245689 FORWARD LENGTH=211	-	-	-	-	35	-	-	-	-
1290	AT1G34030.1	| Ribosomal protein S13/S18 family | chr1:12370285-12371465 REVERSE LENGTH=152	-	-	-	-	35	-	51	158	78
1291	AT4G23100.3	GSH1 | glutamate-cysteine ligase | chr4:12103458-12106751 REVERSE LENGTH=522	-	-	-	-	35	-	-	-	-
1292	AT4G23100.2	RML1, PAD2, GSH1, CAD2 | glutamate-cysteine ligase | chr4:12103779-12106751 REVERSE LENGTH=477	-	-	-	-	35	-	-	-	-
1293	AT4G23100.1	RML1, PAD2, GSH1, CAD2, ATECS1, GSHA | glutamate-cysteine ligase | chr4:12103458-12106751 REVERSE LENGTH=522	-	-	-	-	35	-	-	-	-
1294	AT3G27260.1	GTE8 | global transcription factor group E8 | chr3:10068411-10072403 FORWARD LENGTH=813	-	-	-	-	34	-	-	-	-
1295	AT3G27260.2	GTE8 | global transcription factor group E8 | chr3:10068558-10072403 FORWARD LENGTH=764	-	-	-	-	34	-	-	-	-
1296	AT5G11770.1	| NADH-ubiquinone oxidoreductase 20 kDa subunit, mitochondrial | chr5:3791148-3792929 REVERSE LENGTH=218	-	-	-	-	32	-	-	-	-
1297	AT4G22240.1	| Plastid-lipid associated protein PAP / fibrillin family protein | chr4:11766090-11767227 REVERSE LENGTH=310	-	-	-	-	32	152	60	145	266
1298	AT1G67430.1	| Ribosomal protein L22p/L17e family protein | chr1:25262209-25263627 FORWARD LENGTH=175	-	-	-	-	31	86	-	70	69
1299	AT1G27400.1	| Ribosomal protein L22p/L17e family protein | chr1:9515230-9516725 FORWARD LENGTH=176	-	-	-	-	31	86	-	70	69
1300	ATCG00740.1	RPOA | RNA polymerase subunit alpha | chrC:77901-78890 REVERSE LENGTH=329	-	-	-	-	30	-	-	-	-
1301	AT2G41830.1	| Uncharacterized protein | chr2:17450431-17456453 REVERSE LENGTH=1025	-	-	-	-	30	28	-	-	-
1302	AT2G36660.1	PAB7 | poly(A) binding protein 7 | chr2:15361476-15364398 REVERSE LENGTH=609	-	-	-	-	30	31	-	24	-
1303	AT5G66650.1	| Protein of unknown function (DUF607) | chr5:26603204-26604257 REVERSE LENGTH=321	-	-	-	-	30	31	-	26	-
1304	AT2G45660.1	AGL20, SOC1, ATSOC1 | AGAMOUS-like 20 | chr2:18807799-18810193 REVERSE LENGTH=214	-	-	-	-	29	-	-	-	-
1305	AT2G41810.1	| Protein of unknown function, DUF642 | chr2:17439414-17441296 REVERSE LENGTH=370	-	-	-	-	29	-	-	-	-
1306	AT3G08940.2	LHCB4.2 | light harvesting complex photosystem II | chr3:2717717-2718665 FORWARD LENGTH=287	-	-	-	-	28	-	-	-	-
1307	AT3G12280.1	RBR1, RBR, RB, ATRBR1, RB1 | retinoblastoma-related 1 | chr3:3913671-3918433 REVERSE LENGTH=1013	-	-	-	-	27	-	-	-	-
1308	AT3G12280.2	RBR1 | retinoblastoma-related 1 | chr3:3913671-3918433 REVERSE LENGTH=1012	-	-	-	-	27	-	-	-	-
1309	AT4G22200.1	AKT2/3, AKT3, AKT2, KT2/3 | potassium transport 2/3 | chr4:11746666-11750091 REVERSE LENGTH=802	-	-	-	-	27	-	-	-	-
1310	AT1G67290.1	| glyoxal oxidase-related protein | chr1:25191168-25193160 REVERSE LENGTH=615	-	-	-	-	27	-	-	-	-
1311	AT5G06120.1	| ARM repeat superfamily protein | chr5:1844797-1852601 FORWARD LENGTH=1066	-	-	-	-	26	-	-	-	-
1312	AT5G06120.3	| ARM repeat superfamily protein | chr5:1845309-1852601 FORWARD LENGTH=1052	-	-	-	-	26	-	-	-	-
1313	AT5G06120.2	| ARM repeat superfamily protein | chr5:1845309-1852601 FORWARD LENGTH=1052	-	-	-	-	26	-	-	-	-
1314	AT5G06120.4	| ARM repeat superfamily protein | chr5:1844797-1852601 FORWARD LENGTH=1059	-	-	-	-	26	-	-	-	-
1315	AT4G29950.2	| Ypt/Rab-GAP domain of gyp1p superfamily protein | chr4:14658088-14660370 FORWARD LENGTH=703	-	-	-	-	26	-	-	-	-
1316	AT4G29950.1	| Ypt/Rab-GAP domain of gyp1p superfamily protein | chr4:14657464-14660370 FORWARD LENGTH=828	-	-	-	-	26	-	-	-	-
1317	AT5G40990.1	GLIP1 | GDSL lipase 1 | chr5:16418920-16420400 FORWARD LENGTH=374	-	-	-	-	25	-	-	-	-
1318	AT4G22560.1	| unknown protein; BEST Arabidopsis thaliana protein match is: unknown protein (TAIR:AT4G12450.1); Has 380 Blast hits to 380 proteins in 21 species: Archae - 0; Bacteria - 0; Metazoa - 0; Fungi - 6; Plants - 374; Viruses - 0; Other Eukaryotes - 0 (	-	-	-	-	25	-	-	-	-
1319	AT2G40815.1	| Calcium-dependent lipid-binding (CaLB domain) family protein | chr2:17034736-17036110 REVERSE LENGTH=367	-	-	-	-	24	-	-	-	-
1320	AT5G30495.2	| Fcf2 pre-rRNA processing protein | chr5:11380190-11381391 FORWARD LENGTH=196	-	-	-	-	24	-	-	-	-
1321	AT5G30495.1	| Fcf2 pre-rRNA processing protein | chr5:11380190-11381391 FORWARD LENGTH=196	-	-	-	-	24	-	-	-	-
1322	AT3G07290.1	| Pentatricopeptide repeat (PPR) superfamily protein | chr3:2321740-2324382 REVERSE LENGTH=880	-	-	-	-	24	-	-	-	-
1323	AT3G11830.1	| TCP-1/cpn60 chaperonin family protein | chr3:3732734-3736156 FORWARD LENGTH=557	-	-	-	-	24	-	-	690	469
1324	AT3G11830.2	| TCP-1/cpn60 chaperonin family protein | chr3:3732734-3736156 FORWARD LENGTH=555	-	-	-	-	24	-	-	690	426
1325	AT2G43990.1	| unknown protein; FUNCTIONS IN: molecular_function unknown; INVOLVED IN: biological_process unknown; LOCATED IN: chloroplast; EXPRESSED IN: 9 plant structures; EXPRESSED DURING: 6 growth stages; Has 1419 Blast hits to 494 proteins in 144 species:	-	-	-	-	24	-	-	-	-
1326	AT4G14970.1	| unknown protein; FUNCTIONS IN: molecular_function unknown; INVOLVED IN: biological_process unknown; LOCATED IN: chloroplast; EXPRESSED IN: 14 plant structures; EXPRESSED DURING: 6 growth stages; Has 257 Blast hits to 164 proteins in 70 species: A	-	-	-	-	24	20	-	-	21
1327	AT4G33495.1	RPD1 | Ubiquitin carboxyl-terminal hydrolase family protein | chr4:16111349-16112578 REVERSE LENGTH=409	-	-	-	-	24	-	-	-	-
1328	AT1G54770.1	| Fcf2 pre-rRNA processing protein | chr1:20434803-20435815 FORWARD LENGTH=189	-	-	-	-	24	-	-	-	-
1329	AT3G24255.1	| RNA-directed DNA polymerase (reverse transcriptase)-related family protein | chr3:8789471-8793208 FORWARD LENGTH=746	-	-	-	-	23	-	-	-	-
1330	AT3G24255.2	| RNA-directed DNA polymerase (reverse transcriptase)-related family protein | chr3:8788949-8793208 FORWARD LENGTH=428	-	-	-	-	23	-	-	-	-
1331	AT3G23910.1	| BEST Arabidopsis thaliana protein match is: RNA-directed DNA polymerase (reverse transcriptase)-related family protein (TAIR:AT3G24255.2); Has 562 Blast hits to 532 proteins in 147 species: Archae - 28; Bacteria - 51; Metazoa - 157; Fungi - 82; P	-	-	-	-	23	-	-	-	-
1332	AT4G13750.1	NOV | Histidine kinase-, DNA gyrase B-, and HSP90-like ATPase family protein | chr4:7975191-7987558 FORWARD LENGTH=2729	-	-	-	-	22	-	-	-	-
1333	AT3G24440.1	VRN5, VIL1 | Fibronectin type III domain-containing protein | chr3:8876207-8878171 REVERSE LENGTH=602	-	-	-	-	22	23	-	-	-
1334	AT4G38350.1	| Patched family protein | chr4:17958324-17966846 REVERSE LENGTH=1273	-	-	-	-	22	-	-	-	-
1335	AT4G38350.2	| Patched family protein | chr4:17958324-17966846 REVERSE LENGTH=1297	-	-	-	-	22	-	-	-	-
1336	AT1G63850.1	| BTB/POZ domain-containing protein | chr1:23696962-23698708 FORWARD LENGTH=548	-	-	-	-	22	-	-	-	-
1337	AT5G52370.1	| unknown protein; BEST Arabidopsis thaliana protein match is: unknown protein (TAIR:AT5G58990.1); Has 30201 Blast hits to 17322 proteins in 780 species: Archae - 12; Bacteria - 1396; Metazoa - 17338; Fungi - 3422; Plants - 5037; Viruses - 0; Other	-	-	-	-	21	-	-	-	-
1338	AT2G24390.1	| AIG2-like (avirulence induced gene) family protein | chr2:10373796-10374654 FORWARD LENGTH=152	-	-	-	-	21	-	-	-	-
1339	AT2G24390.2	| AIG2-like (avirulence induced gene) family protein | chr2:10373796-10374654 FORWARD LENGTH=150	-	-	-	-	21	-	-	-	-
1340	AT2G24390.3	| AIG2-like (avirulence induced gene) family protein | chr2:10373796-10374654 FORWARD LENGTH=148	-	-	-	-	21	-	-	-	-
1341	AT5G16850.1	ATTERT, TERT | telomerase reverse transcriptase | chr5:5538323-5543444 REVERSE LENGTH=1123	-	-	-	-	21	-	-	-	-
1342	AT5G41190.1	| CONTAINS InterPro DOMAIN/s: Nin one binding (NOB1) Zn-ribbon like (InterPro:IPR014881), D-site 20S pre-rRNA nuclease (InterPro:IPR017117); Has 1807 Blast hits to 1807 proteins in 277 species: Archae - 0; Bacteria - 0; Metazoa - 736; Fungi - 347;	-	-	-	-	21	22	-	-	-
1343	AT5G50320.1	ELO3, HAG3, HAC8, ELP3, AtELP3 | radical SAM domain-containing protein / GCN5-related N-acetyltransferase (GNAT) family protein | chr5:20481200-20484811 REVERSE LENGTH=565	-	-	-	-	21	33	-	-	-
1344	AT5G45200.1	| Disease resistance protein (TIR-NBS-LRR class) family | chr5:18283967-18290332 REVERSE LENGTH=1261	-	-	-	-	20	-	-	-	-
1345	AT3G50470.1	HR3, MLA10 | homolog of RPW8 3 | chr3:18729146-18730162 FORWARD LENGTH=213	-	-	-	-	20	-	-	-	-
1346	AT1G48480.1	RKL1 | receptor-like kinase 1 | chr1:17918475-17920743 FORWARD LENGTH=655	-	-	-	-	20	-	-	-	-
1347	AT4G35380.1	| SEC7-like guanine nucleotide exchange family protein | chr4:16819883-16825960 FORWARD LENGTH=1706	-	-	-	-	20	-	-	-	-
1348	AT4G36580.1	| AAA-type ATPase family protein | chr4:17257958-17260661 FORWARD LENGTH=632	-	-	-	-	20	-	-	-	-
1349	AT5G60850.1	OBP4 | OBF binding protein 4 | chr5:24480578-24481501 FORWARD LENGTH=307	-	-	-	-	20	-	-	-	-
1350	AT5G47020.1	| unknown protein; FUNCTIONS IN: molecular_function unknown; INVOLVED IN: biological_process unknown; LOCATED IN: endomembrane system; EXPRESSED IN: 23 plant structures; EXPRESSED DURING: 13 growth stages; BEST Arabidopsis thaliana protein match is	-	-	-	-	20	-	-	-	-
1351	AT4G23650.1	CDPK6, CPK3 | calcium-dependent protein kinase 6 | chr4:12324967-12327415 REVERSE LENGTH=529	-	-	-	-	20	-	-	-	-
1352	AT1G28260.1	| Telomerase activating protein Est1 | chr1:9875776-9878782 REVERSE LENGTH=880	-	-	-	-	20	-	-	-	-
1353	AT1G28260.2	| Telomerase activating protein Est1 | chr1:9875776-9878782 REVERSE LENGTH=880	-	-	-	-	20	-	-	-	-
1354	AT4G26940.2	| Galactosyltransferase family protein | chr4:13530223-13532387 REVERSE LENGTH=306	-	-	-	-	19	-	-	-	-
1355	AT4G26940.1	| Galactosyltransferase family protein | chr4:13529911-13532387 REVERSE LENGTH=407	-	-	-	-	19	-	-	-	-
1356	AT3G43920.2	DCL3, ATDCL3 | dicer-like 3 | chr3:15753548-15760830 FORWARD LENGTH=1580	-	-	-	-	19	24	-	20	-
1357	AT2G20790.2	| clathrin adaptor complexes medium subunit family protein | chr2:8950162-8952054 REVERSE LENGTH=475	-	-	-	-	19	-	-	-	-
1358	AT2G20790.3	| clathrin adaptor complexes medium subunit family protein | chr2:8950574-8952054 REVERSE LENGTH=427	-	-	-	-	19	-	-	-	-
1359	AT2G20790.1	| clathrin adaptor complexes medium subunit family protein | chr2:8950162-8952613 REVERSE LENGTH=613	-	-	-	-	19	-	-	-	-
1360	AT4G03100.1	| Rho GTPase activating protein with PAK-box/P21-Rho-binding domain | chr4:1374361-1375913 FORWARD LENGTH=430	-	-	-	-	19	-	-	-	-
1361	AT1G11060.1	| WAPL (Wings apart-like protein regulation of heterochromatin) protein | chr1:3684568-3689537 FORWARD LENGTH=930	-	-	-	-	19	-	-	-	-
1362	AT4G28390.1	AAC3, ATAAC3 | ADP/ATP carrier 3 | chr4:14041486-14042781 REVERSE LENGTH=379	-	-	-	-	19	-	31	-	-
1363	AT4G35060.1	HIPP25 | Heavy metal transport/detoxification superfamily protein | chr4:16685874-16686419 REVERSE LENGTH=153	-	-	-	-	19	20	-	-	-
1364	AT3G08580.1	AAC1 | ADP/ATP carrier 1 | chr3:2605706-2607030 REVERSE LENGTH=381	-	-	-	-	19	-	49	121	129
1365	AT3G08580.2	AAC1 | ADP/ATP carrier 1 | chr3:2605706-2607030 REVERSE LENGTH=381	-	-	-	-	19	-	49	121	129
1366	AT1G07390.3	AtRLP1, RLP1 | receptor like protein 1 | chr1:2269893-2274654 FORWARD LENGTH=1083	-	-	-	-	19	-	-	-	-
1367	AT1G07390.2	AtRLP1, RLP1 | receptor like protein 1 | chr1:2270633-2274654 FORWARD LENGTH=913	-	-	-	-	19	-	-	-	-
1368	AT1G07390.1	AtRLP1, RLP1 | receptor like protein 1 | chr1:2269893-2274654 FORWARD LENGTH=1034	-	-	-	-	19	-	-	-	-
1369	AT5G13490.2	AAC2 | ADP/ATP carrier 2 | chr5:4336034-4337379 FORWARD LENGTH=385	-	-	-	-	19	-	31	-	35
1370	AT5G13490.1	AAC2 | ADP/ATP carrier 2 | chr5:4336034-4337379 FORWARD LENGTH=385	-	-	-	-	19	-	31	-	35
1371	AT5G04810.1	| pentatricopeptide (PPR) repeat-containing protein | chr5:1390049-1393760 FORWARD LENGTH=952	-	-	-	-	19	-	-	-	-
1372	AT1G33810.1	| unknown protein; FUNCTIONS IN: molecular_function unknown; INVOLVED IN: biological_process unknown; LOCATED IN: chloroplast thylakoid membrane, chloroplast, chloroplast envelope; EXPRESSED IN: 22 plant structures; EXPRESSED DURING: 13 growth stag	-	-	-	-	19	-	-	-	-
1373	AT1G49920.1	| MuDR family transposase | chr1:18481798-18484233 REVERSE LENGTH=785	-	-	-	-	18	-	-	-	-
1374	AT4G11110.1	SPA2 | SPA1-related 2 | chr4:6772163-6776675 FORWARD LENGTH=1036	-	-	-	-	18	-	-	-	-
1375	AT5G61500.1	ATATG3, ATG3 | autophagy 3 (APG3) | chr5:24734216-24736711 REVERSE LENGTH=313	-	-	-	-	18	-	-	-	-
1376	AT2G46630.1	| unknown protein; LOCATED IN: chloroplast; EXPRESSED IN: 22 plant structures; EXPRESSED DURING: 13 growth stages; Has 110095 Blast hits to 59224 proteins in 2216 species: Archae - 177; Bacteria - 15429; Metazoa - 38345; Fungi - 18843; Plants - 133	-	-	-	-	18	-	-	-	-
1377	AT4G38160.1	pde191 | Mitochondrial transcription termination factor family protein | chr4:17902412-17903413 FORWARD LENGTH=333	-	-	-	-	18	-	-	-	-
1378	AT4G38160.3	pde191 | Mitochondrial transcription termination factor family protein | chr4:17902412-17903904 FORWARD LENGTH=378	-	-	-	-	18	-	-	-	-
1379	AT4G38160.2	pde191 | Mitochondrial transcription termination factor family protein | chr4:17902412-17903784 FORWARD LENGTH=363	-	-	-	-	18	-	-	-	-
1380	AT5G44970.1	| Protein with RNI-like/FBD-like domains | chr5:18155837-18157340 FORWARD LENGTH=389	-	-	-	-	18	-	-	-	-
1381	AT3G19040.1	TAF1, TAF1B, HAF2 | histone acetyltransferase of the TAFII250 family 2 | chr3:6567157-6575282 REVERSE LENGTH=1786	-	-	-	-	18	-	-	-	-
1382	AT5G58590.1	RANBP1 | RAN binding protein 1 | chr5:23680319-23681714 REVERSE LENGTH=219	-	-	-	-	18	-	-	-	-
1383	AT3G08020.1	| PHD finger family protein | chr3:2557753-2561534 REVERSE LENGTH=779	-	-	-	-	-	137	-	-	-
1384	AT5G26860.1	LON_ARA_ARA, LON1 | lon protease 1 | chr5:9451183-9456631 FORWARD LENGTH=940	-	-	-	-	-	119	-	111	187
1385	AT3G53610.1	ATRAB8, AtRab8B, AtRABE1a, RAB8 | RAB GTPase homolog 8 | chr3:19876531-19878264 REVERSE LENGTH=216	-	-	-	-	-	100	-	33	60
1386	AT3G53610.2	ATRAB8, RAB8 | RAB GTPase homolog 8 | chr3:19876531-19878264 REVERSE LENGTH=216	-	-	-	-	-	100	-	33	60
1387	AT3G53610.3	ATRAB8, RAB8 | RAB GTPase homolog 8 | chr3:19876531-19878264 REVERSE LENGTH=216	-	-	-	-	-	100	-	33	60
1388	AT4G10450.1	| Ribosomal protein L6 family | chr4:6463201-6464458 REVERSE LENGTH=194	-	-	-	-	-	99	-	122	96
1389	AT1G79340.1	AtMC4, MC4 | metacaspase 4 | chr1:29842849-29844368 FORWARD LENGTH=418	-	-	-	-	-	96	-	-	242
1390	AT4G01610.2	| Cysteine proteinases superfamily protein | chr4:694857-696937 FORWARD LENGTH=359	-	-	-	-	-	87	-	-	-
1391	AT4G01610.1	| Cysteine proteinases superfamily protein | chr4:694857-696937 FORWARD LENGTH=359	-	-	-	-	-	87	-	-	-
1392	AT1G67430.2	| Ribosomal protein L22p/L17e family protein | chr1:25262209-25263627 FORWARD LENGTH=131	-	-	-	-	-	86	-	70	69
1393	AT1G04970.1	| lipid-binding serum glycoprotein family protein | chr1:1411216-1413431 FORWARD LENGTH=488	-	-	-	-	-	78	-	-	-
1394	AT1G04970.2	| lipid-binding serum glycoprotein family protein | chr1:1411924-1413431 FORWARD LENGTH=349	-	-	-	-	-	78	-	-	-
1395	AT1G68680.1	| unknown protein; FUNCTIONS IN: molecular_function unknown; INVOLVED IN: biological_process unknown; LOCATED IN: chloroplast; EXPRESSED IN: 23 plant structures; EXPRESSED DURING: 16 growth stages; Has 20 Blast hits to 20 proteins in 11 species: Ar	-	-	-	-	-	76	-	-	-
1396	AT5G55210.1	| unknown protein; FUNCTIONS IN: molecular_function unknown; INVOLVED IN: biological_process unknown; LOCATED IN: chloroplast; EXPRESSED IN: 23 plant structures; EXPRESSED DURING: 13 growth stages; BEST Arabidopsis thaliana protein match is: unknow	-	-	-	-	-	75	-	-	-
1397	AT5G06870.1	PGIP2, ATPGIP2 | polygalacturonase inhibiting protein 2 | chr5:2133941-2135016 FORWARD LENGTH=330	-	-	-	-	-	71	125	-	-
1398	AT5G26360.1	| TCP-1/cpn60 chaperonin family protein | chr5:9255561-9258891 REVERSE LENGTH=555	-	-	-	-	-	70	65	154	343
1399	AT5G20890.1	| TCP-1/cpn60 chaperonin family protein | chr5:7087020-7089906 REVERSE LENGTH=527	-	-	-	-	-	67	77	276	401
1400	AT3G49830.1	| P-loop containing nucleoside triphosphate hydrolases superfamily protein | chr3:18482383-18483940 FORWARD LENGTH=473	-	-	-	-	-	61	-	55	59
1401	AT1G68310.2	AE7 | Protein of unknown function (DUF59) | chr1:25599812-25601239 FORWARD LENGTH=157	-	-	-	-	-	54	-	-	-
1402	AT1G66180.1	| Eukaryotic aspartyl protease family protein | chr1:24647221-24648513 FORWARD LENGTH=430	-	-	-	-	-	52	-	-	-
1403	AT1G58470.1	ATRBP1, RBP1 | RNA-binding protein 1 | chr1:21727374-21728539 FORWARD LENGTH=360	-	-	-	-	-	50	-	-	-
1404	AT3G53890.1	| Ribosomal protein S21e | chr3:19955582-19956049 REVERSE LENGTH=82	-	-	-	-	-	44	-	-	-
1405	AT3G53890.2	| Ribosomal protein S21e | chr3:19955582-19956049 REVERSE LENGTH=82	-	-	-	-	-	44	-	-	-
1406	AT5G27700.1	| Ribosomal protein S21e | chr5:9807541-9808048 REVERSE LENGTH=82	-	-	-	-	-	44	-	-	-
1407	AT3G52115.1	ATGR1, ATCOM1, COM1, GR1 | gamma response gene 1 | chr3:19326333-19328245 FORWARD LENGTH=588	-	-	-	-	-	36	-	-	-
1408	AT2G21430.1	| Papain family cysteine protease | chr2:9171964-9173301 REVERSE LENGTH=361	-	-	-	-	-	32	-	-	-
1409	AT3G02080.1	| Ribosomal protein S19e family protein | chr3:364138-365161 REVERSE LENGTH=143	-	-	-	-	-	32	-	56	23
1410	AT4G16190.1	| Papain family cysteine protease | chr4:9171512-9172877 FORWARD LENGTH=373	-	-	-	-	-	32	-	-	-
1411	AT5G41880.1	POLA3, POLA4 | DNA primases;DNA primases | chr5:16761071-16764074 FORWARD LENGTH=451	-	-	-	-	-	31	-	-	-
1412	AT3G47340.3	ASN1, DIN6, AT-ASN1 | glutamine-dependent asparagine synthase 1 | chr3:17438787-17441043 REVERSE LENGTH=456	-	-	-	-	-	30	-	-	-
1413	AT3G47340.2	ASN1, DIN6, AT-ASN1 | glutamine-dependent asparagine synthase 1 | chr3:17438445-17441043 REVERSE LENGTH=512	-	-	-	-	-	30	-	-	-
1414	AT3G47340.1	ASN1, DIN6, AT-ASN1 | glutamine-dependent asparagine synthase 1 | chr3:17438136-17441043 REVERSE LENGTH=584	-	-	-	-	-	30	-	-	-
1415	AT3G12300.1	| unknown protein; FUNCTIONS IN: molecular_function unknown; INVOLVED IN: biological_process unknown; LOCATED IN: endomembrane system; EXPRESSED IN: 23 plant structures; EXPRESSED DURING: 15 growth stages; CONTAINS InterPro DOMAIN/s: Protein of unk	-	-	-	-	-	29	-	-	-
1416	AT1G15130.1	| Endosomal targeting BRO1-like domain-containing protein | chr1:5206217-5209848 REVERSE LENGTH=846	-	-	-	-	-	28	-	-	-
1417	AT5G47250.1	| LRR and NB-ARC domains-containing disease resistance protein | chr5:19186045-19188576 REVERSE LENGTH=843	-	-	-	-	-	28	-	-	-
1418	AT2G38320.1	TBL34 | TRICHOME BIREFRINGENCE-LIKE 34 | chr2:16055488-16057874 FORWARD LENGTH=410	-	-	-	-	-	27	-	-	-
1419	AT4G24800.2	| MA3 domain-containing protein | chr4:12782463-12784902 FORWARD LENGTH=702	-	-	-	-	-	27	-	155	94
1420	AT4G24800.3	| MA3 domain-containing protein | chr4:12782463-12784902 FORWARD LENGTH=702	-	-	-	-	-	27	-	155	94
1421	AT4G24800.1	| MA3 domain-containing protein | chr4:12782463-12784902 FORWARD LENGTH=702	-	-	-	-	-	27	-	155	94
1422	AT5G56770.1	| BEST Arabidopsis thaliana protein match is: effector of transcription2 (TAIR:AT5G56780.1); Has 41 Blast hits to 41 proteins in 14 species: Archae - 0; Bacteria - 0; Metazoa - 0; Fungi - 0; Plants - 41; Viruses - 0; Other Eukaryotes - 0 (source: N	-	-	-	-	-	26	-	-	-
1423	AT2G25330.1	| TRAF-like family protein | chr2:10788946-10791331 REVERSE LENGTH=693	-	-	-	-	-	25	-	-	-
1424	AT1G34260.1	FAB1D | FORMS APLOID AND BINUCLEATE CELLS 1A | chr1:12485967-12491799 FORWARD LENGTH=1456	-	-	-	-	-	25	-	-	-
1425	AT3G62890.1	| Pentatricopeptide repeat (PPR) superfamily protein | chr3:23246168-23247973 FORWARD LENGTH=573	-	-	-	-	-	25	-	-	-
1426	AT4G18540.1	| unknown protein; Has 209 Blast hits to 205 proteins in 54 species: Archae - 0; Bacteria - 17; Metazoa - 2; Fungi - 150; Plants - 40; Viruses - 0; Other Eukaryotes - 0 (source: NCBI BLink). | chr4:10221203-10223028 REVERSE LENGTH=520	-	-	-	-	-	25	-	-	-
1427	AT2G25320.1	| TRAF-like family protein | chr2:10781951-10788065 REVERSE LENGTH=1673	-	-	-	-	-	25	-	-	-
1428	AT2G20860.1	LIP1 | lipoic acid synthase 1 | chr2:8979636-8980983 FORWARD LENGTH=374	-	-	-	-	-	24	-	-	-
1429	AT5G04740.2	| ACT domain-containing protein | chr5:1368713-1371391 REVERSE LENGTH=200	-	-	-	-	-	24	-	-	-
1430	AT5G04740.1	| ACT domain-containing protein | chr5:1368713-1371391 REVERSE LENGTH=301	-	-	-	-	-	24	-	31	57
1431	AT5G55630.2	KCO1, TPK1 | Outward rectifying potassium channel protein | chr5:22531718-22532893 FORWARD LENGTH=363	-	-	-	-	-	24	-	-	-
1432	AT5G55630.1	KCO1, TPK1, ATKCO1, ATTPK1 | Outward rectifying potassium channel protein | chr5:22531718-22532893 FORWARD LENGTH=363	-	-	-	-	-	24	-	-	-
1433	AT1G79730.1	ELF7 | hydroxyproline-rich glycoprotein family protein | chr1:30000743-30003969 REVERSE LENGTH=589	-	-	-	-	-	24	-	-	-
1434	AT4G39580.1	| Galactose oxidase/kelch repeat superfamily protein | chr4:18385684-18386811 REVERSE LENGTH=375	-	-	-	-	-	23	-	-	-
1435	AT3G05350.1	| Metallopeptidase M24 family protein | chr3:1527103-1533843 REVERSE LENGTH=710	-	-	-	-	-	23	-	-	-
1436	AT1G20160.1	ATSBT5.2 | Subtilisin-like serine endopeptidase family protein | chr1:6990852-6993854 REVERSE LENGTH=769	-	-	-	-	-	23	-	-	-
1437	AT1G20160.2	ATSBT5.2 | Subtilisin-like serine endopeptidase family protein | chr1:6990852-6993737 REVERSE LENGTH=730	-	-	-	-	-	23	-	-	-
1438	AT3G47060.1	ftsh7 | FTSH protease 7 | chr3:17332999-17336613 FORWARD LENGTH=802	-	-	-	-	-	22	-	-	-
1439	AT2G36850.1	ATGSL08, GSL8, GSL08, ATGSL8, CHOR | glucan synthase-like 8 | chr2:15454935-15469666 REVERSE LENGTH=1904	-	-	-	-	-	22	-	-	-
1440	AT2G38152.1	| alpha 1,4-glycosyltransferase family protein | chr2:15984062-15985278 REVERSE LENGTH=380	-	-	-	-	-	22	-	-	-
1441	AT3G07160.1	ATGSL10, gsl10, CALS9 | glucan synthase-like 10 | chr3:2265142-2279383 REVERSE LENGTH=1890	-	-	-	-	-	22	-	-	-
1442	AT5G37970.1	| S-adenosyl-L-methionine-dependent methyltransferases superfamily protein | chr5:15123089-15124684 REVERSE LENGTH=412	-	-	-	-	-	21	-	-	-
1443	AT5G03520.1	ATRAB8C, ATRABE1D, ATRAB-E1D, RAB-E1D, RAB8C | RAB GTPase homolog 8C | chr5:883679-885158 FORWARD LENGTH=216	-	-	-	-	-	21	-	33	60
1444	AT5G03520.2	ATRAB8C, ATRABE1D, ATRAB-E1D, RAB-E1D, RAB8C | RAB GTPase homolog 8C | chr5:883713-885158 FORWARD LENGTH=206	-	-	-	-	-	21	-	-	41
1445	AT3G46060.3	ARA3 | RAB GTPase homolog 8A | chr3:16917908-16919740 FORWARD LENGTH=216	-	-	-	-	-	21	-	136	60
1446	AT3G46060.2	ARA3 | RAB GTPase homolog 8A | chr3:16917908-16919740 FORWARD LENGTH=216	-	-	-	-	-	21	-	136	60
1447	AT3G46060.1	ARA3, ARA-3, ATRABE1C, ATRAB8A, RAB8A | RAB GTPase homolog 8A | chr3:16917908-16919740 FORWARD LENGTH=216	-	-	-	-	-	21	-	136	60
1448	AT5G59840.1	| Ras-related small GTP-binding family protein | chr5:24107450-24109049 REVERSE LENGTH=216	-	-	-	-	-	21	-	136	60
1449	AT4G12382.1	| F-box family protein | chr4:7334352-7334768 FORWARD LENGTH=138	-	-	-	-	-	21	-	-	-
1450	AT4G12382.2	| F-box family protein | chr4:7334352-7334768 FORWARD LENGTH=138	-	-	-	-	-	21	-	-	-
1451	AT1G61480.1	| S-locus lectin protein kinase family protein | chr1:22681420-22684404 REVERSE LENGTH=809	-	-	-	-	-	20	-	-	-
1452	AT3G10140.1	RECA3 | RECA homolog 3 | chr3:3134984-3137069 FORWARD LENGTH=389	-	-	-	-	-	20	-	-	-
1453	AT2G40520.1	| Nucleotidyltransferase family protein | chr2:16923541-16925675 FORWARD LENGTH=502	-	-	-	-	-	20	-	-	-
1454	AT2G40520.2	| Nucleotidyltransferase family protein | chr2:16923541-16925675 FORWARD LENGTH=502	-	-	-	-	-	20	-	-	-
1455	AT2G40520.3	| Nucleotidyltransferase family protein | chr2:16923541-16925675 FORWARD LENGTH=502	-	-	-	-	-	20	-	-	-
1456	AT2G40520.4	| Nucleotidyltransferase family protein | chr2:16923541-16925675 FORWARD LENGTH=502	-	-	-	-	-	20	-	-	-
1457	AT5G62990.1	emb1692 | Ubiquitin carboxyl-terminal hydrolase family protein | chr5:25277828-25279312 FORWARD LENGTH=494	-	-	-	-	-	20	-	-	-
1458	AT5G59700.1	| Protein kinase superfamily protein | chr5:24052613-24055102 REVERSE LENGTH=829	-	-	-	-	-	20	-	-	-
1459	AT3G04740.1	SWP, MED14, ATMED14 | RNA polymerase II transcription mediators | chr3:1294037-1300555 FORWARD LENGTH=1703	-	-	-	-	-	20	-	-	-
1460	AT4G28750.1	PSAE-1 | Photosystem I reaction centre subunit IV / PsaE protein | chr4:14202951-14203888 REVERSE LENGTH=143	-	-	-	-	-	19	-	-	-
1461	AT3G04620.1	| Alba DNA/RNA-binding protein | chr3:1255660-1256739 REVERSE LENGTH=164	-	-	-	-	-	19	-	-	-
1462	AT3G52100.1	| RING/FYVE/PHD-type zinc finger family protein | chr3:19319343-19322773 FORWARD LENGTH=696	-	-	-	-	-	19	-	-	-
1463	AT4G40030.3	| Histone superfamily protein | chr4:18555840-18556417 REVERSE LENGTH=136	-	-	-	-	-	-	251	23	40
1464	AT4G40030.2	| Histone superfamily protein | chr4:18555840-18556827 REVERSE LENGTH=164	-	-	-	-	-	-	251	23	40
1465	AT4G40030.1	| Histone superfamily protein | chr4:18555840-18556417 REVERSE LENGTH=136	-	-	-	-	-	-	251	23	40
1466	AT1G75600.1	| Histone superfamily protein | chr1:28390753-28391461 FORWARD LENGTH=136	-	-	-	-	-	-	251	23	40
1467	AT5G10980.1	| Histone superfamily protein | chr5:3472591-3473349 REVERSE LENGTH=136	-	-	-	-	-	-	251	23	40
1468	AT4G40040.1	| Histone superfamily protein | chr4:18557539-18558236 REVERSE LENGTH=136	-	-	-	-	-	-	251	23	40
1469	AT4G40040.2	| Histone superfamily protein | chr4:18557539-18558236 REVERSE LENGTH=136	-	-	-	-	-	-	251	23	40
1470	AT1G19890.1	ATMGH3, MGH3 | male-gamete-specific histone H3 | chr1:6905034-6905792 FORWARD LENGTH=137	-	-	-	-	-	-	251	-	-
1471	AT1G13370.1	| Histone superfamily protein | chr1:4587926-4588522 REVERSE LENGTH=136	-	-	-	-	-	-	251	-	-
1472	AT5G54500.1	FQR1 | flavodoxin-like quinone reductase 1 | chr5:22124674-22126256 FORWARD LENGTH=204	-	-	-	-	-	-	227	207	101
1473	AT5G54500.2	FQR1 | flavodoxin-like quinone reductase 1 | chr5:22124674-22126435 FORWARD LENGTH=244	-	-	-	-	-	-	227	207	101
1474	AT5G25880.1	ATNADP-ME3, NADP-ME3 | NADP-malic enzyme 3 | chr5:9024549-9028260 FORWARD LENGTH=588	-	-	-	-	-	-	226	195	132
1475	AT4G31200.1	| SWAP (Suppressor-of-White-APricot)/surp RNA-binding domain-containing protein | chr4:15162323-15164568 REVERSE LENGTH=650	-	-	-	-	-	-	192	124	92
1476	AT4G31200.2	| SWAP (Suppressor-of-White-APricot)/surp RNA-binding domain-containing protein | chr4:15162323-15164568 REVERSE LENGTH=650	-	-	-	-	-	-	192	124	92
1477	AT4G31200.3	| SWAP (Suppressor-of-White-APricot)/surp RNA-binding domain-containing protein | chr4:15162323-15164568 REVERSE LENGTH=650	-	-	-	-	-	-	192	124	92
1478	AT1G78820.1	| D-mannose binding lectin protein with Apple-like carbohydrate-binding domain | chr1:29634401-29635768 REVERSE LENGTH=455	-	-	-	-	-	-	161	-	126
1479	AT1G71380.1	ATGH9B3, ATCEL3, CEL3 | cellulase 3 | chr1:26899989-26901749 REVERSE LENGTH=484	-	-	-	-	-	-	160	338	300
1480	AT2G04030.2	CR88, Hsp88.1, AtHsp90.5 | Chaperone protein htpG family protein | chr2:1281983-1285909 FORWARD LENGTH=777	-	-	-	-	-	-	147	137	149
1481	AT2G04030.1	CR88, EMB1956, HSP90.5, Hsp88.1, AtHsp90.5 | Chaperone protein htpG family protein | chr2:1281983-1285909 FORWARD LENGTH=780	-	-	-	-	-	-	147	137	149
1482	AT1G06430.1	FTSH8 | FTSH protease 8 | chr1:1960214-1962525 REVERSE LENGTH=685	-	-	-	-	-	-	143	99	-
1483	AT2G30950.1	VAR2, FTSH2 | FtsH extracellular protease family | chr2:13174692-13177064 FORWARD LENGTH=695	-	-	-	-	-	-	143	99	-
1484	AT5G01380.1	| Homeodomain-like superfamily protein | chr5:155784-157451 REVERSE LENGTH=323	-	-	-	-	-	-	128	154	138
1485	AT1G49300.2	ATRAB7, ATRABG3E, RABG3E | RAB GTPase homolog G3E | chr1:18234842-18236968 FORWARD LENGTH=206	-	-	-	-	-	-	112	-	-
1486	AT1G49300.1	ATRAB7, ATRABG3E, RABG3E | RAB GTPase homolog G3E | chr1:18234842-18236968 FORWARD LENGTH=206	-	-	-	-	-	-	112	-	-
1487	AT3G45030.1	| Ribosomal protein S10p/S20e family protein | chr3:16471606-16472312 REVERSE LENGTH=124	-	-	-	-	-	-	88	140	103
1488	AT5G62300.2	| Ribosomal protein S10p/S20e family protein | chr5:25021388-25022235 REVERSE LENGTH=124	-	-	-	-	-	-	88	140	103
1489	AT5G62300.1	| Ribosomal protein S10p/S20e family protein | chr5:25021388-25022235 REVERSE LENGTH=124	-	-	-	-	-	-	88	140	103
1490	AT3G47370.3	| Ribosomal protein S10p/S20e family protein | chr3:17453671-17454437 REVERSE LENGTH=122	-	-	-	-	-	-	88	100	71
1491	AT3G47370.2	| Ribosomal protein S10p/S20e family protein | chr3:17453671-17454437 REVERSE LENGTH=122	-	-	-	-	-	-	88	100	71
1492	AT3G47370.1	| Ribosomal protein S10p/S20e family protein | chr3:17453671-17454437 REVERSE LENGTH=122	-	-	-	-	-	-	88	100	71
1493	AT3G19930.1	STP4, ATSTP4 | sugar transporter 4 | chr3:6935048-6936841 FORWARD LENGTH=514	-	-	-	-	-	-	87	-	-
1494	AT5G25060.1	| RNA recognition motif (RRM)-containing protein | chr5:8634219-8639984 REVERSE LENGTH=946	-	-	-	-	-	-	85	79	190
1495	AT2G44450.1	BGLU15 | beta glucosidase 15 | chr2:18340966-18343744 FORWARD LENGTH=506	-	-	-	-	-	-	84	58	-
1496	AT5G44640.1	BGLU13 | beta glucosidase 13 | chr5:18011146-18012669 FORWARD LENGTH=507	-	-	-	-	-	-	84	58	-
1497	AT2G25630.1	BGLU14 | beta glucosidase 14 | chr2:10908360-10909880 FORWARD LENGTH=489	-	-	-	-	-	-	84	58	-
1498	AT5G42260.1	BGLU12 | beta glucosidase 12 | chr5:16898712-16900235 FORWARD LENGTH=507	-	-	-	-	-	-	84	58	-
1499	AT1G70680.1	| Caleosin-related family protein | chr1:26647341-26648541 FORWARD LENGTH=192	-	-	-	-	-	-	79	-	-
1500	AT1G49600.1	ATRBP47A, RBP47A | RNA-binding protein 47A | chr1:18357236-18360150 REVERSE LENGTH=445	-	-	-	-	-	-	74	47	61
1501	AT4G35450.1	AKR2, AFT, AKR2A | ankyrin repeat-containing protein 2 | chr4:16839862-16841759 FORWARD LENGTH=342	-	-	-	-	-	-	73	-	95
1502	AT4G35450.2	AKR2, AFT, AKR2A | ankyrin repeat-containing protein 2 | chr4:16839862-16841759 FORWARD LENGTH=342	-	-	-	-	-	-	73	-	95
1503	AT4G35450.3	AKR2, AFT, AKR2A | ankyrin repeat-containing protein 2 | chr4:16839862-16841759 FORWARD LENGTH=342	-	-	-	-	-	-	73	-	95
1504	AT4G35450.5	AKR2 | ankyrin repeat-containing protein 2 | chr4:16839862-16841759 FORWARD LENGTH=350	-	-	-	-	-	-	73	-	95
1505	AT3G06860.1	MFP2, ATMFP2 | multifunctional protein 2 | chr3:2161926-2166009 FORWARD LENGTH=725	-	-	-	-	-	-	71	-	-
1506	AT2G17390.1	AKR2B | ankyrin repeat-containing 2B | chr2:7555870-7557743 FORWARD LENGTH=344	-	-	-	-	-	-	71	-	64
1507	AT3G16100.1	ATRABG3C, ATRAB7D, RABG3c | RAB GTPase homolog G3C | chr3:5459270-5460556 FORWARD LENGTH=206	-	-	-	-	-	-	69	-	36
1508	AT1G52280.1	AtRABG3d, RABG3d | RAB GTPase homolog G3D | chr1:19468150-19469449 REVERSE LENGTH=206	-	-	-	-	-	-	69	-	36
1509	AT3G01340.2	| Transducin/WD40 repeat-like superfamily protein | chr3:127557-128465 REVERSE LENGTH=302	-	-	-	-	-	-	66	-	152
1510	AT3G01340.1	| Transducin/WD40 repeat-like superfamily protein | chr3:127557-128465 REVERSE LENGTH=302	-	-	-	-	-	-	66	-	152
1511	AT4G29010.1	AIM1 | Enoyl-CoA hydratase/isomerase family | chr4:14297312-14302016 REVERSE LENGTH=721	-	-	-	-	-	-	64	-	-
1512	AT1G12780.1	UGE1, ATUGE1 | UDP-D-glucose/UDP-D-galactose 4-epimerase 1 | chr1:4356124-4358120 REVERSE LENGTH=351	-	-	-	-	-	-	62	61	-
1513	AT5G25070.1	| unknown protein; FUNCTIONS IN: molecular_function unknown; INVOLVED IN: biological_process unknown; LOCATED IN: cellular_component unknown; EXPRESSED IN: 23 plant structures; EXPRESSED DURING: 13 growth stages; Has 1807 Blast hits to 1807 protein	-	-	-	-	-	-	61	-	102
1514	AT1G22530.1	PATL2 | PATELLIN 2 | chr1:7955773-7958326 REVERSE LENGTH=683	-	-	-	-	-	-	60	156	330
1515	AT5G61970.1	| signal recognition particle-related / SRP-related | chr5:24888920-24893079 FORWARD LENGTH=605	-	-	-	-	-	-	60	216	-
1516	AT1G79750.1	ATNADP-ME4, NADP-ME4 | NADP-malic enzyme 4 | chr1:30007655-30011179 REVERSE LENGTH=646	-	-	-	-	-	-	59	69	-
1517	AT2G19900.1	ATNADP-ME1, NADP-ME1 | NADP-malic enzyme 1 | chr2:8592106-8595403 REVERSE LENGTH=581	-	-	-	-	-	-	59	69	-
1518	AT1G30690.1	| Sec14p-like phosphatidylinositol transfer family protein | chr1:10888284-10890085 FORWARD LENGTH=540	-	-	-	-	-	-	55	68	-
1519	AT1G30690.2	| Sec14p-like phosphatidylinositol transfer family protein | chr1:10888284-10890085 FORWARD LENGTH=540	-	-	-	-	-	-	55	68	-
1520	AT5G65360.1	| Histone superfamily protein | chr5:26120099-26120509 REVERSE LENGTH=136	-	-	-	-	-	-	52	-	40
1521	AT5G10390.1	| Histone superfamily protein | chr5:3269065-3269475 REVERSE LENGTH=136	-	-	-	-	-	-	52	-	40
1522	AT3G27360.1	| Histone superfamily protein | chr3:10129459-10129869 REVERSE LENGTH=136	-	-	-	-	-	-	52	-	40
1523	AT2G22780.1	PMDH1 | peroxisomal NAD-malate dehydrogenase 1 | chr2:9689995-9691923 REVERSE LENGTH=354	-	-	-	-	-	-	52	-	31
1524	AT5G10400.1	| Histone superfamily protein | chr5:3270478-3270888 REVERSE LENGTH=136	-	-	-	-	-	-	52	-	40
1525	AT1G09200.1	| Histone superfamily protein | chr1:2971722-2972132 REVERSE LENGTH=136	-	-	-	-	-	-	52	-	40
1526	AT5G65350.1	HTR11 | histone 3 11 | chr5:26119406-26119825 REVERSE LENGTH=139	-	-	-	-	-	-	52	-	40
1527	AT2G38810.3	HTA8 | histone H2A 8 | chr2:16219444-16220679 REVERSE LENGTH=136	-	-	-	-	-	-	51	34	77
1528	AT2G38810.2	HTA8 | histone H2A 8 | chr2:16219444-16220679 REVERSE LENGTH=136	-	-	-	-	-	-	51	34	77
1529	AT2G38810.1	HTA8 | histone H2A 8 | chr2:16219444-16220679 REVERSE LENGTH=136	-	-	-	-	-	-	51	34	77
1530	AT5G59870.1	HTA6 | histone H2A 6 | chr5:24115605-24116144 REVERSE LENGTH=150	-	-	-	-	-	-	51	88	77
1531	AT3G20670.1	HTA13 | histone H2A 13 | chr3:7229472-7229963 FORWARD LENGTH=132	-	-	-	-	-	-	51	66	44
1532	AT1G54690.1	HTA3, H2AXB, G-H2AX, GAMMA-H2AX | gamma histone variant H2AX | chr1:20414607-20415206 REVERSE LENGTH=142	-	-	-	-	-	-	51	66	44
1533	AT1G08880.1	HTA5, H2AXA, G-H2AX, GAMMA-H2AX | Histone superfamily protein | chr1:2847144-2847676 REVERSE LENGTH=142	-	-	-	-	-	-	51	66	44
1534	AT4G27230.2	HTA2 | histone H2A 2 | chr4:13637515-13638325 REVERSE LENGTH=131	-	-	-	-	-	-	51	66	44
1535	AT4G27230.1	HTA2 | histone H2A 2 | chr4:13637515-13638325 REVERSE LENGTH=131	-	-	-	-	-	-	51	66	44
1536	AT3G54560.1	HTA11 | histone H2A 11 | chr3:20196532-20197466 FORWARD LENGTH=136	-	-	-	-	-	-	51	34	77
1537	AT1G51060.1	HTA10 | histone H2A 10 | chr1:18926948-18927443 FORWARD LENGTH=132	-	-	-	-	-	-	51	66	44
1538	AT5G27670.1	HTA7 | histone H2A 7 | chr5:9792807-9793365 REVERSE LENGTH=150	-	-	-	-	-	-	51	37	64
1539	AT5G54640.1	HTA1, RAT5, ATHTA1 | Histone superfamily protein | chr5:22196540-22197279 FORWARD LENGTH=130	-	-	-	-	-	-	51	66	44
1540	AT1G52740.1	HTA9 | histone H2A protein 9 | chr1:19645409-19646221 FORWARD LENGTH=134	-	-	-	-	-	-	51	34	77
1541	AT2G46820.2	PTAC8, TMP14, PSAP, PSI-P | photosystem I P subunit | chr2:19243729-19244870 FORWARD LENGTH=174	-	-	-	-	-	-	49	159	110
1542	AT2G46820.1	PTAC8, TMP14, PSAP, PSI-P | photosystem I P subunit | chr2:19243729-19244870 FORWARD LENGTH=174	-	-	-	-	-	-	49	159	110
1543	AT3G11270.1	MEE34 | Mov34/MPN/PAD-1 family protein | chr3:3528989-3531317 FORWARD LENGTH=310	-	-	-	-	-	-	48	145	139
1544	AT3G11270.2	MEE34 | Mov34/MPN/PAD-1 family protein | chr3:3528989-3531317 FORWARD LENGTH=307	-	-	-	-	-	-	48	145	115
1545	AT5G05780.1	RPN8A, AE3, ATHMOV34 | RP non-ATPase subunit 8A | chr5:1735862-1738176 FORWARD LENGTH=308	-	-	-	-	-	-	48	145	139
1546	AT5G05780.2	RPN8A | RP non-ATPase subunit 8A | chr5:1735862-1738176 FORWARD LENGTH=305	-	-	-	-	-	-	48	145	115
1547	AT3G13580.1	| Ribosomal protein L30/L7 family protein | chr3:4433809-4435109 FORWARD LENGTH=244	-	-	-	-	-	-	47	-	84
1548	AT3G13580.3	| Ribosomal protein L30/L7 family protein | chr3:4433809-4435109 FORWARD LENGTH=244	-	-	-	-	-	-	47	-	84
1549	AT3G13580.2	| Ribosomal protein L30/L7 family protein | chr3:4433809-4435109 FORWARD LENGTH=244	-	-	-	-	-	-	47	-	84
1550	AT2G44120.1	| Ribosomal protein L30/L7 family protein | chr2:18249227-18250402 REVERSE LENGTH=242	-	-	-	-	-	-	47	-	84
1551	AT2G44120.2	| Ribosomal protein L30/L7 family protein | chr2:18249227-18250417 REVERSE LENGTH=247	-	-	-	-	-	-	47	-	84
1552	AT3G48070.1	| RING/U-box superfamily protein | chr3:17750878-17751978 FORWARD LENGTH=319	-	-	-	-	-	-	46	116	51
1553	AT3G48070.2	| RING/U-box superfamily protein | chr3:17750878-17752297 FORWARD LENGTH=350	-	-	-	-	-	-	46	116	51
1554	AT2G42740.1	RPL16A | ribosomal protein large subunit 16A | chr2:17791794-17792946 FORWARD LENGTH=182	-	-	-	-	-	-	45	78	125
1555	AT5G45775.2	| Ribosomal L5P family protein | chr5:18565281-18566496 REVERSE LENGTH=182	-	-	-	-	-	-	45	78	125
1556	AT5G45775.1	| Ribosomal L5P family protein | chr5:18565281-18566377 REVERSE LENGTH=172	-	-	-	-	-	-	45	78	125
1557	AT3G58700.1	| Ribosomal L5P family protein | chr3:21711661-21712816 FORWARD LENGTH=182	-	-	-	-	-	-	45	78	125
1558	AT4G18730.1	RPL16B | ribosomal protein L16B | chr4:10302238-10303206 FORWARD LENGTH=182	-	-	-	-	-	-	45	78	125
1559	AT4G24620.1	PGI1, PGI | phosphoglucose isomerase 1 | chr4:12708972-12712610 REVERSE LENGTH=613	-	-	-	-	-	-	44	155	-
1560	AT4G24620.2	PGI1, PGI | phosphoglucose isomerase 1 | chr4:12709097-12712610 REVERSE LENGTH=570	-	-	-	-	-	-	44	150	-
1561	AT5G42650.1	AOS, CYP74A, DDE2 | allene oxide synthase | chr5:17097803-17099359 REVERSE LENGTH=518	-	-	-	-	-	-	42	-	-
1562	AT3G13300.2	VCS | Transducin/WD40 repeat-like superfamily protein | chr3:4304085-4309949 FORWARD LENGTH=1309	-	-	-	-	-	-	40	-	-
1563	AT3G13300.1	VCS | Transducin/WD40 repeat-like superfamily protein | chr3:4304085-4309949 FORWARD LENGTH=1344	-	-	-	-	-	-	40	-	-
1564	AT3G29360.2	| UDP-glucose 6-dehydrogenase family protein | chr3:11267375-11268817 REVERSE LENGTH=480	-	-	-	-	-	-	33	-	-
1565	AT3G29360.1	| UDP-glucose 6-dehydrogenase family protein | chr3:11267375-11268817 REVERSE LENGTH=480	-	-	-	-	-	-	33	-	-
1566	AT1G09850.1	XBCP3 | xylem bark cysteine peptidase 3 | chr1:3201848-3203875 FORWARD LENGTH=437	-	-	-	-	-	-	33	67	-
1567	AT1G26810.1	GALT1 | galactosyltransferase1 | chr1:9286862-9289327 REVERSE LENGTH=643	-	-	-	-	-	-	32	-	-
1568	AT5G22780.1	| Adaptor protein complex AP-2, alpha subunit | chr5:7590100-7597828 REVERSE LENGTH=1013	-	-	-	-	-	-	31	116	-
1569	AT5G22770.1	alpha-ADR | alpha-adaptin | chr5:7579844-7588026 REVERSE LENGTH=1012	-	-	-	-	-	-	31	116	-
1570	AT5G22770.2	alpha-ADR | alpha-adaptin | chr5:7579844-7588026 REVERSE LENGTH=1012	-	-	-	-	-	-	31	116	-
1571	AT5G22770.3	alpha-ADR | alpha-adaptin | chr5:7579844-7588026 REVERSE LENGTH=1012	-	-	-	-	-	-	31	116	-
1572	AT2G19790.1	| SNARE-like superfamily protein | chr2:8527302-8528395 FORWARD LENGTH=143	-	-	-	-	-	-	29	-	-
1573	AT1G64050.2	| unknown protein; INVOLVED IN: biological_process unknown; LOCATED IN: cellular_component unknown; EXPRESSED IN: 22 plant structures; EXPRESSED DURING: 13 growth stages. | chr1:23762584-23765714 FORWARD LENGTH=666	-	-	-	-	-	-	28	-	-
1574	AT1G64050.1	| unknown protein; Has 524 Blast hits to 342 proteins in 101 species: Archae - 0; Bacteria - 106; Metazoa - 106; Fungi - 24; Plants - 25; Viruses - 0; Other Eukaryotes - 263 (source: NCBI BLink). | chr1:23762584-23765714 FORWARD LENGTH=668	-	-	-	-	-	-	28	-	-
1575	AT1G66440.1	| Cysteine/Histidine-rich C1 domain family protein | chr1:24782171-24784351 FORWARD LENGTH=726	-	-	-	-	-	-	28	-	-
1576	AT5G20510.1	AL5 | alfin-like 5 | chr5:6939991-6942846 REVERSE LENGTH=260	-	-	-	-	-	-	27	191	292
1577	AT3G18740.1	| Ribosomal protein L7Ae/L30e/S12e/Gadd45 family protein | chr3:6453437-6453870 FORWARD LENGTH=112	-	-	-	-	-	-	26	125	119
1578	AT3G13110.1	ATSERAT2;2, SAT-1, SAT-A, SAT3, SAT-M, SERAT2;2 | serine acetyltransferase 2;2 | chr3:4214939-4216114 REVERSE LENGTH=391	-	-	-	-	-	-	26	-	-
1579	AT3G11710.1	ATKRS-1 | lysyl-tRNA synthetase 1 | chr3:3702359-3705613 REVERSE LENGTH=626	-	-	-	-	-	-	26	-	-
1580	AT5G16970.1	AT-AER, AER | alkenal reductase | chr5:5576291-5578001 REVERSE LENGTH=345	-	-	-	-	-	-	26	160	157
1581	AT2G35390.2	| Phosphoribosyltransferase family protein | chr2:14895528-14897581 REVERSE LENGTH=403	-	-	-	-	-	-	25	63	149
1582	AT2G35390.3	| Phosphoribosyltransferase family protein | chr2:14895808-14897581 REVERSE LENGTH=344	-	-	-	-	-	-	25	63	149
1583	AT2G35390.1	| Phosphoribosyltransferase family protein | chr2:14895528-14897098 REVERSE LENGTH=352	-	-	-	-	-	-	25	63	149
1584	AT1G07615.1	| GTP-binding protein Obg/CgtA | chr1:2342277-2344200 REVERSE LENGTH=493	-	-	-	-	-	-	23	-	-
1585	AT1G63000.1	NRS/ER, UER1 | nucleotide-rhamnose synthase/epimerase-reductase | chr1:23342510-23343859 FORWARD LENGTH=301	-	-	-	-	-	-	23	-	33
1586	AT3G02240.1	RGF7 | Encodes a root meristem growth factor (RGF). Belongs to a family of functionally redundant homologous peptides that are secreted, tyrosine-sulfated, and expressed mainly in the stem cell area and the innermost layer of central columella cell	-	-	-	-	-	-	23	-	-
1587	AT3G44880.1	ACD1, LLS1, PAO | Pheophorbide a oxygenase family protein with Rieske [2Fe-2S] domain | chr3:16383858-16386204 FORWARD LENGTH=537	-	-	-	-	-	-	23	80	-
1588	AT2G38410.1	| ENTH/VHS/GAT family protein | chr2:16086912-16090047 REVERSE LENGTH=671	-	-	-	-	-	-	22	-	-
1589	AT3G07020.1	| UDP-Glycosyltransferase superfamily protein | chr3:2217841-2221590 REVERSE LENGTH=637	-	-	-	-	-	-	22	-	-
1590	AT3G07020.2	| UDP-Glycosyltransferase superfamily protein | chr3:2218120-2221590 REVERSE LENGTH=637	-	-	-	-	-	-	22	-	-
1591	AT5G27450.3	MK | mevalonate kinase | chr5:9691051-9692975 FORWARD LENGTH=378	-	-	-	-	-	-	22	-	-
1592	AT5G27450.1	MVK, MK | mevalonate kinase | chr5:9691051-9692975 FORWARD LENGTH=378	-	-	-	-	-	-	22	-	-
1593	AT5G27450.2	MVK, MK | mevalonate kinase | chr5:9691051-9692975 FORWARD LENGTH=378	-	-	-	-	-	-	22	-	-
1594	AT2G44350.2	ATCS, CSY4 | Citrate synthase family protein | chr2:18316673-18320524 FORWARD LENGTH=474	-	-	-	-	-	-	22	82	-
1595	AT2G44350.1	ATCS, CSY4 | Citrate synthase family protein | chr2:18316673-18320524 FORWARD LENGTH=473	-	-	-	-	-	-	22	82	-
1596	AT3G55010.2	ATPURM, PUR5 | phosphoribosylformylglycinamidine cyclo-ligase, chloroplast / phosphoribosyl-aminoimidazole synthetase / AIR synthase (PUR5) | chr3:20386818-20388549 FORWARD LENGTH=389	-	-	-	-	-	-	22	-	-
1597	AT3G55010.1	ATPURM, PUR5 | phosphoribosylformylglycinamidine cyclo-ligase, chloroplast / phosphoribosyl-aminoimidazole synthetase / AIR synthase (PUR5) | chr3:20386818-20388549 FORWARD LENGTH=389	-	-	-	-	-	-	22	-	-
1598	AT2G31390.1	| pfkB-like carbohydrate kinase family protein | chr2:13383635-13386116 REVERSE LENGTH=325	-	-	-	-	-	-	21	-	-
1599	AT4G28300.1	| Protein of unknown function (DUF1421) | chr4:14014860-14016823 FORWARD LENGTH=496	-	-	-	-	-	-	21	45	25
1600	AT4G28300.2	| Protein of unknown function (DUF1421) | chr4:14015414-14016823 FORWARD LENGTH=438	-	-	-	-	-	-	21	45	25
1601	AT5G02870.2	| Ribosomal protein L4/L1 family | chr5:657830-659526 FORWARD LENGTH=406	-	-	-	-	-	-	20	208	113
1602	AT5G02870.1	| Ribosomal protein L4/L1 family | chr5:657830-659526 FORWARD LENGTH=407	-	-	-	-	-	-	20	208	113
1603	AT1G01960.1	EDA10 | SEC7-like guanine nucleotide exchange family protein | chr1:330830-337582 REVERSE LENGTH=1750	-	-	-	-	-	-	20	-	-
1604	AT3G60860.1	| SEC7-like guanine nucleotide exchange family protein | chr3:22484804-22491510 FORWARD LENGTH=1793	-	-	-	-	-	-	20	-	-
1605	AT3G33520.1	ATARP6, ARP6, SUF3, ESD1 | actin-related protein 6 | chr3:14093791-14095476 REVERSE LENGTH=421	-	-	-	-	-	-	20	433	447
1606	AT3G09630.1	| Ribosomal protein L4/L1 family | chr3:2953813-2955444 FORWARD LENGTH=406	-	-	-	-	-	-	20	135	56
1607	AT3G09630.2	| Ribosomal protein L4/L1 family | chr3:2953813-2955444 FORWARD LENGTH=405	-	-	-	-	-	-	20	135	56
1608	AT2G18000.2	TAF14 | TBP-associated factor 14 | chr2:7829035-7830580 FORWARD LENGTH=268	-	-	-	-	-	-	19	162	228
1609	AT2G24200.1	| Cytosol aminopeptidase family protein | chr2:10287017-10289450 REVERSE LENGTH=520	-	-	-	-	-	-	18	269	104
1610	AT2G24200.2	| Cytosol aminopeptidase family protein | chr2:10287017-10289450 REVERSE LENGTH=520	-	-	-	-	-	-	18	269	104
1611	AT5G18460.1	| Protein of Unknown Function (DUF239) | chr5:6123205-6126505 FORWARD LENGTH=430	-	-	-	-	-	-	18	-	-
1612	AT3G06810.1	IBR3 | acyl-CoA dehydrogenase-related | chr3:2146534-2150654 FORWARD LENGTH=824	-	-	-	-	-	-	-	908	608
1613	AT3G20050.1	ATTCP-1, TCP-1 | T-complex protein 1 alpha subunit | chr3:6998544-7002266 REVERSE LENGTH=545	-	-	-	-	-	-	-	457	240
1614	AT3G52990.1	| Pyruvate kinase family protein | chr3:19649046-19652237 FORWARD LENGTH=527	-	-	-	-	-	-	-	436	84
1615	AT3G52990.2	| Pyruvate kinase family protein | chr3:19649336-19652237 FORWARD LENGTH=474	-	-	-	-	-	-	-	436	84
1616	AT5G01600.1	ATFER1, FER1 | ferretin 1 | chr5:228149-229594 REVERSE LENGTH=255	-	-	-	-	-	-	-	414	376
1617	AT2G30930.1	| unknown protein; FUNCTIONS IN: molecular_function unknown; INVOLVED IN: biological_process unknown; LOCATED IN: chloroplast, plasma membrane, membrane; EXPRESSED IN: 24 plant structures; EXPRESSED DURING: 14 growth stages; BEST Arabidopsis thalia	-	-	-	-	-	-	-	324	237
1618	AT5G27120.1	| NOP56-like pre RNA processing ribonucleoprotein | chr5:9541287-9543684 FORWARD LENGTH=533	-	-	-	-	-	-	-	303	159
1619	AT3G09200.2	| Ribosomal protein L10 family protein | chr3:2823364-2825020 REVERSE LENGTH=287	-	-	-	-	-	-	-	287	145
1620	AT3G09200.1	| Ribosomal protein L10 family protein | chr3:2823364-2825020 REVERSE LENGTH=320	-	-	-	-	-	-	-	287	256
1621	AT5G09510.1	| Ribosomal protein S19 family protein | chr5:2955698-2956554 REVERSE LENGTH=152	-	-	-	-	-	-	-	286	144
1622	AT2G24200.3	| Cytosol aminopeptidase family protein | chr2:10287017-10289450 REVERSE LENGTH=484	-	-	-	-	-	-	-	269	104
1623	AT4G09650.1	ATPD | ATP synthase delta-subunit gene | chr4:6100799-6101503 FORWARD LENGTH=234	-	-	-	-	-	-	-	267	114
1624	AT1G14510.1	AL7 | alfin-like 7 | chr1:4962171-4964154 REVERSE LENGTH=252	-	-	-	-	-	-	-	264	209
1625	AT5G55200.1	| Co-chaperone GrpE family protein | chr5:22394705-22396335 FORWARD LENGTH=302	-	-	-	-	-	-	-	259	74
1626	AT1G56450.1	PBG1 | 20S proteasome beta subunit G1 | chr1:21141970-21144186 FORWARD LENGTH=246	-	-	-	-	-	-	-	258	162
1627	AT3G22110.1	PAC1 | 20S proteasome alpha subunit C1 | chr3:7792819-7793571 REVERSE LENGTH=250	-	-	-	-	-	-	-	247	113
1628	AT4G15165.1	| N-terminal nucleophile aminohydrolases (Ntn hydrolases) superfamily protein | chr4:8649460-8650212 FORWARD LENGTH=208	-	-	-	-	-	-	-	243	-
1629	AT3G63460.1	| transducin family protein / WD-40 repeat family protein | chr3:23431009-23437241 REVERSE LENGTH=1104	-	-	-	-	-	-	-	239	129
1630	AT2G33040.1	ATP3 | gamma subunit of Mt ATP synthase | chr2:14018978-14021047 REVERSE LENGTH=325	-	-	-	-	-	-	-	223	96
1631	AT5G37055.1	ATSWC6, SEF | HIT-type Zinc finger family protein | chr5:14641634-14642387 REVERSE LENGTH=171	-	-	-	-	-	-	-	215	183
1632	AT5G63910.1	FCLY | farnesylcysteine lyase | chr5:25572053-25574077 REVERSE LENGTH=500	-	-	-	-	-	-	-	212	-
1633	AT2G03680.2	SPR1, SKU6 | spiral1 | chr2:1121398-1121850 FORWARD LENGTH=119	-	-	-	-	-	-	-	210	145
1634	AT2G03680.1	SPR1, SKU6 | spiral1 | chr2:1121398-1121850 FORWARD LENGTH=119	-	-	-	-	-	-	-	210	145
1635	AT5G20950.2	| Glycosyl hydrolase family protein | chr5:7107609-7110775 REVERSE LENGTH=624	-	-	-	-	-	-	-	208	61
1636	AT5G20950.1	| Glycosyl hydrolase family protein | chr5:7107609-7110775 REVERSE LENGTH=624	-	-	-	-	-	-	-	208	61
1637	AT2G02470.2	AL6 | alfin-like 6 | chr2:652837-654621 FORWARD LENGTH=247	-	-	-	-	-	-	-	206	114
1638	AT2G02470.1	AL6 | alfin-like 6 | chr2:652837-654621 FORWARD LENGTH=256	-	-	-	-	-	-	-	206	114
1639	AT3G25520.1	ATL5, PGY3, OLI5, RPL5A | ribosomal protein L5 | chr3:9269573-9271327 REVERSE LENGTH=301	-	-	-	-	-	-	-	205	271
1640	AT5G39740.2	RPL5B | ribosomal protein L5 B | chr5:15903484-15905185 FORWARD LENGTH=301	-	-	-	-	-	-	-	205	232
1641	AT5G39740.1	OLI7, RPL5B | ribosomal protein L5 B | chr5:15903365-15905185 FORWARD LENGTH=301	-	-	-	-	-	-	-	205	232
1642	AT3G24830.1	| Ribosomal protein L13 family protein | chr3:9064613-9065871 FORWARD LENGTH=206	-	-	-	-	-	-	-	204	61
1643	AT1G43170.6	RP1 | ribosomal protein 1 | chr1:16266992-16268631 FORWARD LENGTH=389	-	-	-	-	-	-	-	201	81
1644	AT1G43170.7	RP1 | ribosomal protein 1 | chr1:16266992-16268631 FORWARD LENGTH=389	-	-	-	-	-	-	-	201	81
1645	AT1G43170.5	RP1 | ribosomal protein 1 | chr1:16266992-16268631 FORWARD LENGTH=389	-	-	-	-	-	-	-	201	81
1646	AT1G43170.8	RP1 | ribosomal protein 1 | chr1:16266992-16268631 FORWARD LENGTH=389	-	-	-	-	-	-	-	201	81
1647	AT1G43170.9	RP1 | ribosomal protein 1 | chr1:16266992-16268631 FORWARD LENGTH=389	-	-	-	-	-	-	-	201	81
1648	AT1G43170.2	ARP1, RPL3A, RP1 | ribosomal protein 1 | chr1:16266992-16268631 FORWARD LENGTH=389	-	-	-	-	-	-	-	201	81
1649	AT1G43170.3	ARP1, RPL3A, RP1 | ribosomal protein 1 | chr1:16266992-16268631 FORWARD LENGTH=389	-	-	-	-	-	-	-	201	81
1650	AT1G43170.1	ARP1, emb2207, RPL3A, RP1 | ribosomal protein 1 | chr1:16266992-16268631 FORWARD LENGTH=389	-	-	-	-	-	-	-	201	81
1651	AT3G05590.1	RPL18 | ribosomal protein L18 | chr3:1621511-1622775 FORWARD LENGTH=187	-	-	-	-	-	-	-	201	209
1652	AT5G27850.1	| Ribosomal protein L18e/L15 superfamily protein | chr5:9873169-9874297 FORWARD LENGTH=187	-	-	-	-	-	-	-	201	256
1653	AT5G43640.1	| Ribosomal protein S19 family protein | chr5:17531302-17532370 FORWARD LENGTH=149	-	-	-	-	-	-	-	196	60
1654	AT5G09510.2	| Ribosomal protein S19 family protein | chr5:2955698-2956353 REVERSE LENGTH=118	-	-	-	-	-	-	-	196	60
1655	AT3G56090.1	ATFER3, FER3 | ferritin 3 | chr3:20814350-20815984 REVERSE LENGTH=259	-	-	-	-	-	-	-	190	224
1656	AT1G08380.1	PSAO | photosystem I subunit O | chr1:2641004-2641739 REVERSE LENGTH=140	-	-	-	-	-	-	-	188	89
1657	AT3G12800.1	SDRB, DECR | short-chain dehydrogenase-reductase B | chr3:4063463-4064757 REVERSE LENGTH=298	-	-	-	-	-	-	-	184	130
1658	AT1G26630.2	FBR12, ATELF5A-2, ELF5A-2 | Eukaryotic translation initiation factor 5A-1 (eIF-5A 1) protein | chr1:9205968-9207013 FORWARD LENGTH=138	-	-	-	-	-	-	-	183	60
1659	AT3G63460.2	| transducin family protein / WD-40 repeat family protein | chr3:23431009-23437241 REVERSE LENGTH=1102	-	-	-	-	-	-	-	183	68
1660	AT3G63460.3	| transducin family protein / WD-40 repeat family protein | chr3:23431009-23437241 REVERSE LENGTH=1094	-	-	-	-	-	-	-	183	129
1661	AT1G18270.3	| ketose-bisphosphate aldolase class-II family protein | chr1:6283634-6293772 REVERSE LENGTH=1393	-	-	-	-	-	-	-	174	142
1662	AT1G18270.1	| ketose-bisphosphate aldolase class-II family protein | chr1:6283634-6293772 REVERSE LENGTH=1373	-	-	-	-	-	-	-	174	142
1663	AT1G18270.2	| ketose-bisphosphate aldolase class-II family protein | chr1:6283634-6293772 REVERSE LENGTH=1374	-	-	-	-	-	-	-	174	142
1664	AT2G40010.1	| Ribosomal protein L10 family protein | chr2:16708578-16710448 REVERSE LENGTH=317	-	-	-	-	-	-	-	172	145
1665	AT3G11250.1	| Ribosomal protein L10 family protein | chr3:3521453-3522826 FORWARD LENGTH=323	-	-	-	-	-	-	-	172	256
1666	AT1G43170.4	ARP1, RPL3A, RP1 | ribosomal protein 1 | chr1:16267519-16268631 FORWARD LENGTH=306	-	-	-	-	-	-	-	165	81
1667	AT3G49010.3	ATBBC1, BBC1, RSU2 | breast basic conserved 1 | chr3:18166971-18168047 REVERSE LENGTH=206	-	-	-	-	-	-	-	165	112
1668	AT3G49010.4	ATBBC1, BBC1, RSU2 | breast basic conserved 1 | chr3:18166971-18168047 REVERSE LENGTH=204	-	-	-	-	-	-	-	165	112
1669	AT3G49010.1	ATBBC1, BBC1, RSU2 | breast basic conserved 1 | chr3:18166971-18168047 REVERSE LENGTH=206	-	-	-	-	-	-	-	165	112
1670	AT3G49010.2	ATBBC1, BBC1, RSU2 | breast basic conserved 1 | chr3:18166971-18168047 REVERSE LENGTH=206	-	-	-	-	-	-	-	165	112
1671	AT4G27090.1	| Ribosomal protein L14 | chr4:13594104-13595187 REVERSE LENGTH=134	-	-	-	-	-	-	-	159	154
1672	AT4G30920.1	| Cytosol aminopeptidase family protein | chr4:15046589-15049304 REVERSE LENGTH=583	-	-	-	-	-	-	-	158	51
1673	AT1G61570.1	TIM13 | translocase of the inner mitochondrial membrane 13 | chr1:22718897-22719473 REVERSE LENGTH=87	-	-	-	-	-	-	-	156	155
1674	AT1G74470.1	| Pyridine nucleotide-disulphide oxidoreductase family protein | chr1:27991248-27992845 FORWARD LENGTH=467	-	-	-	-	-	-	-	154	-
1675	AT2G34840.1	| Coatomer epsilon subunit | chr2:14702603-14704165 FORWARD LENGTH=293	-	-	-	-	-	-	-	151	73
1676	AT2G34840.2	| Coatomer epsilon subunit | chr2:14702932-14704165 FORWARD LENGTH=214	-	-	-	-	-	-	-	151	73
1677	AT5G16990.1	| Zinc-binding dehydrogenase family protein | chr5:5581831-5583849 REVERSE LENGTH=343	-	-	-	-	-	-	-	144	133
1678	AT5G17000.1	| Zinc-binding dehydrogenase family protein | chr5:5584983-5586991 REVERSE LENGTH=345	-	-	-	-	-	-	-	144	133
1679	AT1G53850.2	PAE1 | 20S proteasome alpha subunit E1 | chr1:20104131-20105792 REVERSE LENGTH=237	-	-	-	-	-	-	-	142	233
1680	AT1G53850.1	PAE1, ATPAE1 | 20S proteasome alpha subunit E1 | chr1:20104131-20105792 REVERSE LENGTH=237	-	-	-	-	-	-	-	142	233
1681	AT2G18000.1	TAF14 | TBP-associated factor 14 | chr2:7829035-7830059 FORWARD LENGTH=202	-	-	-	-	-	-	-	142	201
1682	AT3G44750.1	HD2A, ATHD2A, HDA3, HDT1 | histone deacetylase 3 | chr3:16298045-16299585 FORWARD LENGTH=245	-	-	-	-	-	-	-	141	31
1683	AT3G44750.2	HDA3 | histone deacetylase 3 | chr3:16298045-16299585 FORWARD LENGTH=242	-	-	-	-	-	-	-	141	31
1684	AT1G35140.1	PHI-1, EXL7 | Phosphate-responsive 1 family protein | chr1:12852089-12853018 FORWARD LENGTH=309	-	-	-	-	-	-	-	140	31
1685	ATCG00720.1	PETB | photosynthetic electron transfer B | chrC:74841-76292 FORWARD LENGTH=215	-	-	-	-	-	-	-	139	48
1686	AT1G18080.1	ATARCA, RACK1A_AT, RACK1A | Transducin/WD40 repeat-like superfamily protein | chr1:6222325-6223901 FORWARD LENGTH=327	-	-	-	-	-	-	-	137	70
1687	AT1G28290.1	AGP31 | arabinogalactan protein 31 | chr1:9889331-9890843 REVERSE LENGTH=359	-	-	-	-	-	-	-	136	159
1688	AT1G28290.2	AGP31 | arabinogalactan protein 31 | chr1:9889331-9890843 REVERSE LENGTH=315	-	-	-	-	-	-	-	136	159
1689	AT5G49460.1	ACLB-2 | ATP citrate lyase subunit B 2 | chr5:20055048-20058195 FORWARD LENGTH=608	-	-	-	-	-	-	-	135	-
1690	AT2G42910.1	| Phosphoribosyltransferase family protein | chr2:17856396-17858394 FORWARD LENGTH=337	-	-	-	-	-	-	-	134	-
1691	AT3G49910.1	| Translation protein SH3-like family protein | chr3:18504311-18504751 FORWARD LENGTH=146	-	-	-	-	-	-	-	132	123
1692	AT5G59240.1	| Ribosomal protein S8e family protein | chr5:23902626-23903670 REVERSE LENGTH=210	-	-	-	-	-	-	-	131	101
1693	AT4G36020.1	CSDP1 | cold shock domain protein 1 | chr4:17043443-17044342 REVERSE LENGTH=299	-	-	-	-	-	-	-	129	-
1694	AT4G19400.1	| Profilin family protein | chr4:10581037-10581909 REVERSE LENGTH=148	-	-	-	-	-	-	-	127	167
1695	AT5G56710.1	| Ribosomal protein L31e family protein | chr5:22944003-22944767 REVERSE LENGTH=119	-	-	-	-	-	-	-	124	-
1696	AT4G26230.1	| Ribosomal protein L31e family protein | chr4:13286026-13286553 FORWARD LENGTH=119	-	-	-	-	-	-	-	124	-
1697	AT1G06680.2	PSBP-1, OEE2, PSII-P | photosystem II subunit P-1 | chr1:2048076-2049186 FORWARD LENGTH=219	-	-	-	-	-	-	-	124	113
1698	AT1G06680.1	PSBP-1, OEE2, PSII-P, OE23 | photosystem II subunit P-1 | chr1:2047940-2049186 FORWARD LENGTH=263	-	-	-	-	-	-	-	124	113
1699	AT2G19740.1	| Ribosomal protein L31e family protein | chr2:8513577-8514346 FORWARD LENGTH=119	-	-	-	-	-	-	-	124	-
1700	AT1G69740.1	HEMB1 | Aldolase superfamily protein | chr1:26232197-26234713 FORWARD LENGTH=430	-	-	-	-	-	-	-	121	153
1701	AT1G69740.2	HEMB1 | Aldolase superfamily protein | chr1:26232197-26234713 FORWARD LENGTH=430	-	-	-	-	-	-	-	121	153
1702	AT5G26710.1	| Glutamyl/glutaminyl-tRNA synthetase, class Ic | chr5:9305673-9308247 FORWARD LENGTH=719	-	-	-	-	-	-	-	121	-
1703	AT4G16566.1	HINT4 | histidine triad nucleotide-binding 4 | chr4:9334873-9335884 REVERSE LENGTH=146	-	-	-	-	-	-	-	120	-
1704	AT1G20950.1	| Phosphofructokinase family protein | chr1:7297467-7301336 REVERSE LENGTH=614	-	-	-	-	-	-	-	120	-
1705	AT4G19006.1	| Proteasome component (PCI) domain protein | chr4:10409349-10411347 REVERSE LENGTH=386	-	-	-	-	-	-	-	120	130
1706	AT3G53730.1	| Histone superfamily protein | chr3:19912659-19912970 REVERSE LENGTH=103	-	-	-	-	-	-	-	117	123
1707	AT1G07820.2	| Histone superfamily protein | chr1:2421435-2421746 REVERSE LENGTH=103	-	-	-	-	-	-	-	117	123
1708	AT1G07820.1	| Histone superfamily protein | chr1:2421435-2421746 REVERSE LENGTH=103	-	-	-	-	-	-	-	117	123
1709	AT5G59690.1	| Histone superfamily protein | chr5:24051649-24051960 FORWARD LENGTH=103	-	-	-	-	-	-	-	117	123
1710	AT3G07590.1	| Small nuclear ribonucleoprotein family protein | chr3:2423146-2423958 FORWARD LENGTH=114	-	-	-	-	-	-	-	117	-
1711	AT3G07590.2	| Small nuclear ribonucleoprotein family protein | chr3:2423146-2423958 FORWARD LENGTH=114	-	-	-	-	-	-	-	117	-
1712	AT1G07660.2	| Histone superfamily protein | chr1:2369212-2369523 FORWARD LENGTH=86	-	-	-	-	-	-	-	117	75
1713	AT1G07660.1	| Histone superfamily protein | chr1:2369212-2369523 FORWARD LENGTH=103	-	-	-	-	-	-	-	117	123
1714	AT3G45930.1	| Histone superfamily protein | chr3:16883390-16883701 FORWARD LENGTH=103	-	-	-	-	-	-	-	117	123
1715	AT5G59970.1	| Histone superfamily protein | chr5:24146352-24146663 REVERSE LENGTH=103	-	-	-	-	-	-	-	117	123
1716	AT4G02840.1	| Small nuclear ribonucleoprotein family protein | chr4:1264726-1266253 FORWARD LENGTH=116	-	-	-	-	-	-	-	117	-
1717	AT4G02840.2	| Small nuclear ribonucleoprotein family protein | chr4:1264726-1266253 FORWARD LENGTH=126	-	-	-	-	-	-	-	117	-
1718	AT2G28740.1	HIS4 | histone H4 | chr2:12329643-12329954 REVERSE LENGTH=103	-	-	-	-	-	-	-	117	123
1719	AT3G46320.1	| Histone superfamily protein | chr3:17020043-17020354 REVERSE LENGTH=103	-	-	-	-	-	-	-	117	123
1720	AT5G54440.1	CLUB, AtTRS130 | CLUB | chr5:22100056-22107695 FORWARD LENGTH=1259	-	-	-	-	-	-	-	117	-
1721	AT4G25740.1	| RNA binding Plectin/S10 domain-containing protein | chr4:13107488-13108751 REVERSE LENGTH=177	-	-	-	-	-	-	-	116	43
1722	AT4G25740.2	| RNA binding Plectin/S10 domain-containing protein | chr4:13107488-13108751 REVERSE LENGTH=149	-	-	-	-	-	-	-	116	43
1723	AT5G51430.1	EYE | conserved oligomeric Golgi complex component-related / COG complex component-related | chr5:20887044-20890795 REVERSE LENGTH=836	-	-	-	-	-	-	-	116	-
1724	AT5G52650.1	| RNA binding Plectin/S10 domain-containing protein | chr5:21355781-21357003 REVERSE LENGTH=179	-	-	-	-	-	-	-	116	43
1725	AT5G11040.1	TRS120, AtTRS120 | TRS120 | chr5:3495332-3500610 FORWARD LENGTH=1186	-	-	-	-	-	-	-	116	-
1726	AT4G11960.1	PGRL1B | PGR5-like B | chr4:7175340-7177709 REVERSE LENGTH=313	-	-	-	-	-	-	-	115	-
1727	AT4G31880.1	| LOCATED IN: cytosol, chloroplast; EXPRESSED IN: 24 plant structures; EXPRESSED DURING: 14 growth stages; BEST Arabidopsis thaliana protein match is: Tudor/PWWP/MBT superfamily protein (TAIR:AT1G15940.1); Has 137162 Blast hits to 70781 proteins in	-	-	-	-	-	-	-	114	199
1728	AT4G31880.2	| LOCATED IN: cytosol; EXPRESSED IN: 24 plant structures; EXPRESSED DURING: 14 growth stages; BEST Arabidopsis thaliana protein match is: Tudor/PWWP/MBT superfamily protein (TAIR:AT1G15940.1). | chr4:15419435-15423939 REVERSE LENGTH=872	-	-	-	-	-	-	-	114	199
1729	AT3G53130.1	LUT1, CYP97C1 | Cytochrome P450 superfamily protein | chr3:19692812-19695278 FORWARD LENGTH=539	-	-	-	-	-	-	-	113	-
1730	AT3G07110.2	| Ribosomal protein L13 family protein | chr3:2252092-2253332 FORWARD LENGTH=207	-	-	-	-	-	-	-	113	20
1731	AT3G07110.1	| Ribosomal protein L13 family protein | chr3:2252092-2253332 FORWARD LENGTH=206	-	-	-	-	-	-	-	113	20
1732	AT1G14850.1	NUP155 | nucleoporin 155 | chr1:5116921-5123259 REVERSE LENGTH=1464	-	-	-	-	-	-	-	113	103
1733	AT5G48760.2	| Ribosomal protein L13 family protein | chr5:19771315-19772686 REVERSE LENGTH=206	-	-	-	-	-	-	-	113	34
1734	AT5G48760.1	| Ribosomal protein L13 family protein | chr5:19771315-19772686 REVERSE LENGTH=206	-	-	-	-	-	-	-	113	34
1735	AT4G13170.1	| Ribosomal protein L13 family protein | chr4:7655133-7656542 REVERSE LENGTH=206	-	-	-	-	-	-	-	113	34
1736	AT2G40300.1	ATFER4, FER4 | ferritin 4 | chr2:16831501-16833214 REVERSE LENGTH=259	-	-	-	-	-	-	-	112	101
1737	AT1G61580.1	RPL3B, ARP2 | R-protein L3 B | chr1:22720833-22722402 REVERSE LENGTH=390	-	-	-	-	-	-	-	111	-
1738	AT1G18540.1	| Ribosomal protein L6 family protein | chr1:6377448-6378548 REVERSE LENGTH=233	-	-	-	-	-	-	-	110	140
1739	AT5G09500.1	| Ribosomal protein S19 family protein | chr5:2954044-2954850 REVERSE LENGTH=150	-	-	-	-	-	-	-	110	102
1740	AT5G26760.2	| unknown protein; CONTAINS InterPro DOMAIN/s: Protein of unknown function DUF408 (InterPro:IPR007308); Has 35333 Blast hits to 34131 proteins in 2444 species: Archae - 798; Bacteria - 22429; Metazoa - 974; Fungi - 991; Plants - 531; Viruses - 0; O	-	-	-	-	-	-	-	110	-
1741	AT5G26760.1	| unknown protein; Has 30201 Blast hits to 17322 proteins in 780 species: Archae - 12; Bacteria - 1396; Metazoa - 17338; Fungi - 3422; Plants - 5037; Viruses - 0; Other Eukaryotes - 2996 (source: NCBI BLink). | chr5:9403869-9405704 REVERSE LENGTH=4	-	-	-	-	-	-	-	110	-
1742	AT3G09390.1	MT2A, ATMT-K, ATMT-1 | metallothionein 2A | chr3:2889737-2890188 REVERSE LENGTH=81	-	-	-	-	-	-	-	109	-
1743	AT5G42220.1	| Ubiquitin-like superfamily protein | chr5:16872962-16877455 FORWARD LENGTH=879	-	-	-	-	-	-	-	109	-
1744	AT4G02930.1	| GTP binding Elongation factor Tu family protein | chr4:1295751-1298354 REVERSE LENGTH=454	-	-	-	-	-	-	-	109	-
1745	AT3G07770.1	Hsp89.1, AtHsp90.6, AtHsp90-6 | HEAT SHOCK PROTEIN 89.1 | chr3:2479611-2483970 FORWARD LENGTH=799	-	-	-	-	-	-	-	107	41
1746	AT5G20140.1	| SOUL heme-binding family protein | chr5:6799047-6800892 REVERSE LENGTH=378	-	-	-	-	-	-	-	107	-
1747	AT5G20140.2	| SOUL heme-binding family protein | chr5:6799066-6800892 REVERSE LENGTH=395	-	-	-	-	-	-	-	107	-
1748	AT4G38600.1	KAK, UPL3 | HEAT repeat ;HECT-domain (ubiquitin-transferase) | chr4:18041503-18049292 REVERSE LENGTH=1888	-	-	-	-	-	-	-	106	-
1749	ATCG00680.1	PSBB | photosystem II reaction center protein B | chrC:72371-73897 FORWARD LENGTH=508	-	-	-	-	-	-	-	104	49
1750	AT3G11630.1	| Thioredoxin superfamily protein | chr3:3672189-3673937 FORWARD LENGTH=266	-	-	-	-	-	-	-	104	149
1751	AT1G09620.1	| ATP binding;leucine-tRNA ligases;aminoacyl-tRNA ligases;nucleotide binding;ATP binding;aminoacyl-tRNA ligases | chr1:3113077-3116455 REVERSE LENGTH=1091	-	-	-	-	-	-	-	102	-
1752	AT2G20450.1	| Ribosomal protein L14 | chr2:8813923-8815071 FORWARD LENGTH=134	-	-	-	-	-	-	-	102	108
1753	AT1G48610.2	| AT hook motif-containing protein | chr1:17971322-17972798 REVERSE LENGTH=198	-	-	-	-	-	-	-	101	-
1754	AT1G48610.1	| AT hook motif-containing protein | chr1:17971027-17972798 REVERSE LENGTH=212	-	-	-	-	-	-	-	101	-
1755	AT3G06650.1	ACLB-1 | ATP-citrate lyase B-1 | chr3:2079247-2082633 REVERSE LENGTH=608	-	-	-	-	-	-	-	99	-
1756	AT4G10840.1	| Tetratricopeptide repeat (TPR)-like superfamily protein | chr4:6656614-6659033 FORWARD LENGTH=609	-	-	-	-	-	-	-	97	-
1757	AT4G25970.1	PSD3 | phosphatidylserine decarboxylase 3 | chr4:13184240-13189139 FORWARD LENGTH=635	-	-	-	-	-	-	-	97	109
1758	AT5G12010.1	| unknown protein; INVOLVED IN: response to salt stress; LOCATED IN: chloroplast, plasma membrane, membrane; EXPRESSED IN: 23 plant structures; EXPRESSED DURING: 13 growth stages; BEST Arabidopsis thaliana protein match is: unknown protein (TAIR:AT	-	-	-	-	-	-	-	97	53
1759	AT4G21280.1	PSBQ, PSBQA, PSBQ-1 | photosystem II subunit QA | chr4:11334446-11335587 FORWARD LENGTH=223	-	-	-	-	-	-	-	97	85
1760	AT1G31330.1	PSAF | photosystem I subunit F | chr1:11215011-11215939 REVERSE LENGTH=221	-	-	-	-	-	-	-	95	47
1761	AT3G56150.2	EIF3C | eukaryotic translation initiation factor 3C | chr3:20833790-20836820 REVERSE LENGTH=900	-	-	-	-	-	-	-	92	126
1762	AT3G56150.1	EIF3C, ATEIF3C-1, EIF3C-1, ATTIF3C1, TIF3C1 | eukaryotic translation initiation factor 3C | chr3:20833790-20836820 REVERSE LENGTH=900	-	-	-	-	-	-	-	92	126
1763	AT3G49010.5	ATBBC1, BBC1, RSU2 | breast basic conserved 1 | chr3:18166971-18168047 REVERSE LENGTH=153	-	-	-	-	-	-	-	91	75
1764	AT4G25450.1	ATNAP8, NAP8 | non-intrinsic ABC protein 8 | chr4:13009845-13013912 REVERSE LENGTH=714	-	-	-	-	-	-	-	91	-
1765	AT4G25450.2	ATNAP8, NAP8 | non-intrinsic ABC protein 8 | chr4:13010367-13013912 REVERSE LENGTH=618	-	-	-	-	-	-	-	91	-
1766	AT4G25450.3	ATNAP8, NAP8 | non-intrinsic ABC protein 8 | chr4:13009845-13013229 REVERSE LENGTH=545	-	-	-	-	-	-	-	91	-
1767	AT1G15930.2	| Ribosomal protein L7Ae/L30e/S12e/Gadd45 family protein | chr1:5471702-5472741 FORWARD LENGTH=144	-	-	-	-	-	-	-	90	279
1768	AT1G15930.1	| Ribosomal protein L7Ae/L30e/S12e/Gadd45 family protein | chr1:5471702-5472741 FORWARD LENGTH=144	-	-	-	-	-	-	-	90	279
1769	AT4G30910.1	| Cytosol aminopeptidase family protein | chr4:15042621-15045248 REVERSE LENGTH=581	-	-	-	-	-	-	-	88	-
1770	AT3G48930.1	EMB1080 | Nucleic acid-binding, OB-fold-like protein | chr3:18141017-18142189 REVERSE LENGTH=160	-	-	-	-	-	-	-	88	104
1771	AT4G36080.3	| phosphotransferases, alcohol group as acceptor;binding;inositol or phosphatidylinositol kinases | chr4:17059996-17077628 REVERSE LENGTH=3809	-	-	-	-	-	-	-	88	-
1772	AT4G36080.2	| phosphotransferases, alcohol group as acceptor;binding;inositol or phosphatidylinositol kinases | chr4:17059996-17077628 REVERSE LENGTH=3804	-	-	-	-	-	-	-	88	-
1773	AT4G36080.1	| phosphotransferases, alcohol group as acceptor;binding;inositol or phosphatidylinositol kinases | chr4:17059996-17077628 REVERSE LENGTH=3834	-	-	-	-	-	-	-	88	-
1774	AT2G17930.1	| Phosphatidylinositol 3- and 4-kinase family protein with FAT domain | chr2:7784455-7802230 REVERSE LENGTH=3858	-	-	-	-	-	-	-	88	-
1775	AT3G60110.1	| DNA-binding bromodomain-containing protein | chr3:22197993-22201159 FORWARD LENGTH=641	-	-	-	-	-	-	-	88	99
1776	AT5G16980.2	| Zinc-binding dehydrogenase family protein | chr5:5579202-5580889 REVERSE LENGTH=305	-	-	-	-	-	-	-	88	80
1777	AT5G16980.1	| Zinc-binding dehydrogenase family protein | chr5:5579202-5580383 REVERSE LENGTH=239	-	-	-	-	-	-	-	88	80
1778	AT1G75950.1	SKP1, ASK1, ATSKP1, SKP1A, UIP1 | S phase kinase-associated protein 1 | chr1:28516715-28517454 FORWARD LENGTH=160	-	-	-	-	-	-	-	87	120
1779	AT3G27830.1	RPL12-A, RPL12 | ribosomal protein L12-A | chr3:10318576-10319151 FORWARD LENGTH=191	-	-	-	-	-	-	-	86	109
1780	AT3G62870.1	| Ribosomal protein L7Ae/L30e/S12e/Gadd45 family protein | chr3:23242862-23244273 REVERSE LENGTH=256	-	-	-	-	-	-	-	86	40
1781	AT4G11270.1	| Transducin/WD40 repeat-like superfamily protein | chr4:6854461-6859490 FORWARD LENGTH=1446	-	-	-	-	-	-	-	86	-
1782	AT3G15090.1	| GroES-like zinc-binding alcohol dehydrogenase family protein | chr3:5076847-5078870 FORWARD LENGTH=366	-	-	-	-	-	-	-	86	48
1783	AT2G38250.1	| Homeodomain-like superfamily protein | chr2:16018384-16019500 FORWARD LENGTH=289	-	-	-	-	-	-	-	86	76
1784	AT3G27850.1	RPL12-C | ribosomal protein L12-C | chr3:10324905-10325468 FORWARD LENGTH=187	-	-	-	-	-	-	-	86	109
1785	AT2G47610.1	| Ribosomal protein L7Ae/L30e/S12e/Gadd45 family protein | chr2:19529854-19531401 FORWARD LENGTH=257	-	-	-	-	-	-	-	86	40
1786	AT2G18020.1	EMB2296 | Ribosomal protein L2 family | chr2:7837151-7838160 FORWARD LENGTH=258	-	-	-	-	-	-	-	84	115
1787	AT3G42050.1	| vacuolar ATP synthase subunit H family protein | chr3:14228846-14232228 REVERSE LENGTH=441	-	-	-	-	-	-	-	84	73
1788	AT4G36130.1	| Ribosomal protein L2 family | chr4:17097613-17098656 FORWARD LENGTH=258	-	-	-	-	-	-	-	84	117
1789	AT4G14570.1	| acylaminoacyl-peptidase-related | chr4:8362586-8366525 FORWARD LENGTH=764	-	-	-	-	-	-	-	83	62
1790	AT4G10320.1	| tRNA synthetase class I (I, L, M and V) family protein | chr4:6397526-6404509 REVERSE LENGTH=1190	-	-	-	-	-	-	-	83	-
1791	AT4G15530.2	PPDK | pyruvate orthophosphate dikinase | chr4:8864828-8869183 REVERSE LENGTH=875	-	-	-	-	-	-	-	81	95
1792	AT4G15530.3	PPDK | pyruvate orthophosphate dikinase | chr4:8864828-8869129 REVERSE LENGTH=857	-	-	-	-	-	-	-	81	95
1793	AT4G15530.4	PPDK | pyruvate orthophosphate dikinase | chr4:8864828-8870727 REVERSE LENGTH=956	-	-	-	-	-	-	-	81	95
1794	AT4G15530.5	PPDK | pyruvate orthophosphate dikinase | chr4:8864828-8870748 REVERSE LENGTH=963	-	-	-	-	-	-	-	81	95
1795	AT4G15530.1	PPDK | pyruvate orthophosphate dikinase | chr4:8864828-8870727 REVERSE LENGTH=956	-	-	-	-	-	-	-	81	95
1796	AT1G74050.1	| Ribosomal protein L6 family protein | chr1:27847256-27848680 REVERSE LENGTH=233	-	-	-	-	-	-	-	81	149
1797	AT4G15530.6	PPDK | pyruvate orthophosphate dikinase | chr4:8864828-8870748 REVERSE LENGTH=963	-	-	-	-	-	-	-	81	95
1798	AT1G74060.1	| Ribosomal protein L6 family protein | chr1:27850033-27851299 REVERSE LENGTH=233	-	-	-	-	-	-	-	81	149
1799	AT3G01390.2	VMA10, AVMA10 | vacuolar membrane ATPase 10 | chr3:150265-150922 REVERSE LENGTH=110	-	-	-	-	-	-	-	80	-
1800	AT3G01390.1	VMA10, AVMA10 | vacuolar membrane ATPase 10 | chr3:150265-150922 REVERSE LENGTH=110	-	-	-	-	-	-	-	80	-
1801	AT5G52920.1	PKP1, PKP-BETA1, PKP2 | plastidic pyruvate kinase beta subunit 1 | chr5:21463680-21466612 FORWARD LENGTH=579	-	-	-	-	-	-	-	79	37
1802	AT3G26720.1	| Glycosyl hydrolase family 38 protein | chr3:9816707-9823056 FORWARD LENGTH=1019	-	-	-	-	-	-	-	79	-
1803	AT3G26720.2	| Glycosyl hydrolase family 38 protein | chr3:9816707-9822958 FORWARD LENGTH=943	-	-	-	-	-	-	-	79	-
1804	AT5G66760.1	SDH1-1 | succinate dehydrogenase 1-1 | chr5:26653776-26657224 FORWARD LENGTH=634	-	-	-	-	-	-	-	79	-
1805	AT3G06610.1	| DNA-binding enhancer protein-related | chr3:2060837-2061845 FORWARD LENGTH=115	-	-	-	-	-	-	-	78	-
1806	AT1G56110.1	NOP56 | homolog of nucleolar protein NOP56 | chr1:20984544-20986893 REVERSE LENGTH=522	-	-	-	-	-	-	-	78	185
1807	AT5G42270.1	VAR1, FTSH5 | FtsH extracellular protease family | chr5:16902659-16905102 FORWARD LENGTH=704	-	-	-	-	-	-	-	78	-
1808	AT3G48870.1	ATCLPC, ATHSP93-III, HSP93-III | Clp ATPase | chr3:18122363-18126008 REVERSE LENGTH=952	-	-	-	-	-	-	-	78	-
1809	AT3G48870.2	HSP93-III | Clp ATPase | chr3:18122363-18125915 REVERSE LENGTH=921	-	-	-	-	-	-	-	78	-
1810	AT5G41950.1	| Tetratricopeptide repeat (TPR)-like superfamily protein | chr5:16785825-16789360 FORWARD LENGTH=565	-	-	-	-	-	-	-	78	-
1811	AT1G50250.1	FTSH1 | FTSH protease 1 | chr1:18614398-18616930 REVERSE LENGTH=716	-	-	-	-	-	-	-	78	-
1812	AT2G38530.1	LTP2, LP2, cdf3 | lipid transfer protein 2 | chr2:16128481-16128948 FORWARD LENGTH=118	-	-	-	-	-	-	-	76	105
1813	AT1G26320.1	| Zinc-binding dehydrogenase family protein | chr1:9105240-9107029 FORWARD LENGTH=351	-	-	-	-	-	-	-	75	71
1814	AT1G26320.2	| Zinc-binding dehydrogenase family protein | chr1:9105240-9107029 FORWARD LENGTH=346	-	-	-	-	-	-	-	75	71
1815	AT3G03080.1	| Zinc-binding dehydrogenase family protein | chr3:698530-700278 REVERSE LENGTH=350	-	-	-	-	-	-	-	75	71
1816	AT4G12390.1	PME1 | pectin methylesterase inhibitor 1 | chr4:7336553-7337173 FORWARD LENGTH=206	-	-	-	-	-	-	-	75	-
1817	AT1G53830.1	ATPME2, PME2 | pectin methylesterase 2 | chr1:20098562-20100745 FORWARD LENGTH=587	-	-	-	-	-	-	-	75	64
1818	AT5G16960.1	| Zinc-binding dehydrogenase family protein | chr5:5574537-5575884 REVERSE LENGTH=346	-	-	-	-	-	-	-	75	71
1819	AT3G10370.1	SDP6 | FAD-dependent oxidoreductase family protein | chr3:3216502-3219027 FORWARD LENGTH=629	-	-	-	-	-	-	-	75	69
1820	AT3G10450.2	SCPL7 | serine carboxypeptidase-like 7 | chr3:3249770-3252320 FORWARD LENGTH=394	-	-	-	-	-	-	-	74	-
1821	AT3G10450.1	SCPL7 | serine carboxypeptidase-like 7 | chr3:3249544-3252320 FORWARD LENGTH=437	-	-	-	-	-	-	-	74	-
1822	AT1G74970.1	RPS9, TWN3 | ribosomal protein S9 | chr1:28157761-28159202 REVERSE LENGTH=208	-	-	-	-	-	-	-	74	-
1823	AT5G64260.1	EXL2 | EXORDIUM like 2 | chr5:25703980-25704897 FORWARD LENGTH=305	-	-	-	-	-	-	-	74	48
1824	AT4G38630.1	RPN10, MCB1, ATMCB1, MBP1 | regulatory particle non-ATPase 10 | chr4:18057357-18059459 REVERSE LENGTH=386	-	-	-	-	-	-	-	73	66
1825	AT4G16500.1	| Cystatin/monellin superfamily protein | chr4:9301530-9301883 REVERSE LENGTH=117	-	-	-	-	-	-	-	73	-
1826	AT5G58070.1	ATTIL, TIL | temperature-induced lipocalin | chr5:23500512-23501156 REVERSE LENGTH=186	-	-	-	-	-	-	-	73	55
1827	AT3G59020.1	| ARM repeat superfamily protein | chr3:21810973-21817418 REVERSE LENGTH=1029	-	-	-	-	-	-	-	72	80
1828	AT3G59020.2	| ARM repeat superfamily protein | chr3:21810973-21817418 REVERSE LENGTH=1030	-	-	-	-	-	-	-	72	80
1829	AT2G39460.2	ATRPL23A, RPL23A, RPL23AA | ribosomal protein L23AA | chr2:16475049-16475904 FORWARD LENGTH=154	-	-	-	-	-	-	-	72	73
1830	AT2G39460.1	ATRPL23A, RPL23A, RPL23AA | ribosomal protein L23AA | chr2:16475049-16475904 FORWARD LENGTH=154	-	-	-	-	-	-	-	72	73
1831	AT5G38530.1	TSBtype2 | tryptophan synthase beta type 2 | chr5:15424097-15426294 FORWARD LENGTH=506	-	-	-	-	-	-	-	72	103
1832	AT3G55280.1	RPL23AB | ribosomal protein L23AB | chr3:20500667-20501519 FORWARD LENGTH=154	-	-	-	-	-	-	-	72	73
1833	AT3G55280.2	RPL23AB | ribosomal protein L23AB | chr3:20500667-20501519 FORWARD LENGTH=154	-	-	-	-	-	-	-	72	73
1834	AT3G55280.3	RPL23AB | ribosomal protein L23AB | chr3:20500667-20501519 FORWARD LENGTH=148	-	-	-	-	-	-	-	72	73
1835	AT1G69230.2	SP1L2 | SPIRAL1-like2 | chr1:26026543-26027085 REVERSE LENGTH=110	-	-	-	-	-	-	-	72	101
1836	AT1G69230.1	SP1L2 | SPIRAL1-like2 | chr1:26026543-26027085 REVERSE LENGTH=110	-	-	-	-	-	-	-	72	101
1837	AT5G12290.1	DGS1 | dgd1 suppressor 1 | chr5:3974374-3978066 REVERSE LENGTH=602	-	-	-	-	-	-	-	72	27
1838	AT5G63680.1	| Pyruvate kinase family protein | chr5:25490507-25492530 FORWARD LENGTH=510	-	-	-	-	-	-	-	71	19
1839	AT3G11910.2	UBP13 | ubiquitin-specific protease 13 | chr3:3761758-3770290 REVERSE LENGTH=1114	-	-	-	-	-	-	-	67	-
1840	AT3G11910.1	UBP13 | ubiquitin-specific protease 13 | chr3:3761758-3770290 REVERSE LENGTH=1115	-	-	-	-	-	-	-	67	-
1841	AT5G54080.1	HGO | homogentisate 1,2-dioxygenase | chr5:21945920-21948070 FORWARD LENGTH=461	-	-	-	-	-	-	-	67	83
1842	AT5G54080.2	HGO | homogentisate 1,2-dioxygenase | chr5:21945920-21948070 FORWARD LENGTH=461	-	-	-	-	-	-	-	67	83
1843	AT5G40870.1	ATUK/UPRT1, UKL1, UK/UPRT1 | uridine kinase/uracil phosphoribosyltransferase 1 | chr5:16375021-16378384 FORWARD LENGTH=486	-	-	-	-	-	-	-	66	-
1844	AT3G16810.1	APUM24, PUM24 | pumilio 24 | chr3:5723436-5727539 REVERSE LENGTH=641	-	-	-	-	-	-	-	66	-
1845	AT3G32930.1	| unknown protein; FUNCTIONS IN: molecular_function unknown; INVOLVED IN: biological_process unknown; LOCATED IN: chloroplast envelope; EXPRESSED IN: 22 plant structures; EXPRESSED DURING: 13 growth stages; Has 57 Blast hits to 57 proteins in 11 sp	-	-	-	-	-	-	-	66	-
1846	AT1G55810.1	UKL3 | uridine kinase-like 3 | chr1:20861273-20864003 FORWARD LENGTH=466	-	-	-	-	-	-	-	65	78
1847	AT1G55810.2	UKL3 | uridine kinase-like 3 | chr1:20861273-20864003 FORWARD LENGTH=461	-	-	-	-	-	-	-	65	78
1848	AT1G55810.3	UKL3 | uridine kinase-like 3 | chr1:20861273-20864003 FORWARD LENGTH=466	-	-	-	-	-	-	-	65	78
1849	AT1G76550.1	| Phosphofructokinase family protein | chr1:28722900-28726929 REVERSE LENGTH=617	-	-	-	-	-	-	-	64	24
1850	AT1G66200.1	ATGSR2, GSR2, GLN1;2 | glutamine synthase clone F11 | chr1:24655520-24657520 REVERSE LENGTH=356	-	-	-	-	-	-	-	64	-
1851	AT1G66200.3	GSR2, GLN1;2 | glutamine synthase clone F11 | chr1:24655520-24657520 REVERSE LENGTH=365	-	-	-	-	-	-	-	64	-
1852	AT2G36740.1	SWC2, ATSWC2 | sequence-specific DNA binding transcription factors;DNA binding;DNA binding | chr2:15407066-15409430 REVERSE LENGTH=365	-	-	-	-	-	-	-	63	114
1853	AT2G22170.1	| Lipase/lipooxygenase, PLAT/LH2 family protein | chr2:9427010-9427742 REVERSE LENGTH=183	-	-	-	-	-	-	-	63	60
1854	AT1G32380.1	PRS2 | phosphoribosyl pyrophosphate (PRPP) synthase 2 | chr1:11682033-11684229 FORWARD LENGTH=400	-	-	-	-	-	-	-	63	149
1855	AT5G14590.1	| Isocitrate/isopropylmalate dehydrogenase family protein | chr5:4703533-4706627 REVERSE LENGTH=485	-	-	-	-	-	-	-	63	-
1856	AT4G39730.1	| Lipase/lipooxygenase, PLAT/LH2 family protein | chr4:18432950-18433581 FORWARD LENGTH=181	-	-	-	-	-	-	-	63	99
1857	AT5G11880.1	| Pyridoxal-dependent decarboxylase family protein | chr5:3827806-3829942 REVERSE LENGTH=489	-	-	-	-	-	-	-	62	65
1858	AT3G14390.1	| Pyridoxal-dependent decarboxylase family protein | chr3:4806771-4808954 FORWARD LENGTH=484	-	-	-	-	-	-	-	62	65
1859	AT3G15360.1	ATHM4, TRX-M4, ATM4 | thioredoxin M-type 4 | chr3:5188448-5189457 FORWARD LENGTH=193	-	-	-	-	-	-	-	61	-
1860	AT3G57980.1	| DNA-binding bromodomain-containing protein | chr3:21466919-21469148 REVERSE LENGTH=632	-	-	-	-	-	-	-	61	-
1861	AT3G14010.4	CID4 | CTC-interacting domain 4 | chr3:4637164-4640324 FORWARD LENGTH=549	-	-	-	-	-	-	-	61	-
1862	AT3G14010.3	CID4 | CTC-interacting domain 4 | chr3:4637164-4640691 FORWARD LENGTH=595	-	-	-	-	-	-	-	61	-
1863	AT3G14010.2	CID4 | CTC-interacting domain 4 | chr3:4637164-4640691 FORWARD LENGTH=595	-	-	-	-	-	-	-	61	-
1864	AT3G14010.1	CID4 | CTC-interacting domain 4 | chr3:4637164-4640691 FORWARD LENGTH=595	-	-	-	-	-	-	-	61	-
1865	AT4G33650.1	ADL2, DRP3A | dynamin-related protein 3A | chr4:16161073-16166587 FORWARD LENGTH=808	-	-	-	-	-	-	-	60	50
1866	AT4G33650.2	DRP3A | dynamin-related protein 3A | chr4:16161073-16166587 FORWARD LENGTH=809	-	-	-	-	-	-	-	60	50
1867	AT2G14120.3	DRP3B | dynamin related protein | chr2:5954253-5960015 REVERSE LENGTH=809	-	-	-	-	-	-	-	60	50
1868	AT2G14120.2	DRP3B | dynamin related protein | chr2:5954253-5960015 REVERSE LENGTH=780	-	-	-	-	-	-	-	60	50
1869	AT2G14120.1	DRP3B | dynamin related protein | chr2:5954253-5960015 REVERSE LENGTH=780	-	-	-	-	-	-	-	60	50
1870	AT5G15910.1	| NAD(P)-binding Rossmann-fold superfamily protein | chr5:5193207-5195202 FORWARD LENGTH=269	-	-	-	-	-	-	-	59	-
1871	AT3G48580.2	XTH11 | xyloglucan endotransglucosylase/hydrolase 11 | chr3:18007238-18008341 FORWARD LENGTH=257	-	-	-	-	-	-	-	58	-
1872	AT3G48580.1	XTH11 | xyloglucan endotransglucosylase/hydrolase 11 | chr3:18007238-18008341 FORWARD LENGTH=277	-	-	-	-	-	-	-	58	-
1873	AT3G51260.2	PAD1 | 20S proteasome alpha subunit PAD1 | chr3:19031086-19032746 FORWARD LENGTH=243	-	-	-	-	-	-	-	57	-
1874	AT3G51260.1	PAD1 | 20S proteasome alpha subunit PAD1 | chr3:19031086-19032746 FORWARD LENGTH=250	-	-	-	-	-	-	-	57	62
1875	AT3G04920.1	| Ribosomal protein S24e family protein | chr3:1360989-1362065 FORWARD LENGTH=133	-	-	-	-	-	-	-	57	141
1876	AT5G66140.1	PAD2 | proteasome alpha subunit D2 | chr5:26437445-26438677 REVERSE LENGTH=250	-	-	-	-	-	-	-	57	-
1877	AT1G36240.1	| Ribosomal protein L7Ae/L30e/S12e/Gadd45 family protein | chr1:13614890-13616233 FORWARD LENGTH=112	-	-	-	-	-	-	-	57	60
1878	AT1G77940.1	| Ribosomal protein L7Ae/L30e/S12e/Gadd45 family protein | chr1:29304116-29305288 REVERSE LENGTH=112	-	-	-	-	-	-	-	57	60
1879	AT2G32060.3	| Ribosomal protein L7Ae/L30e/S12e/Gadd45 family protein | chr2:13639228-13640104 REVERSE LENGTH=144	-	-	-	-	-	-	-	56	55
1880	AT2G32060.2	| Ribosomal protein L7Ae/L30e/S12e/Gadd45 family protein | chr2:13639228-13640104 REVERSE LENGTH=144	-	-	-	-	-	-	-	56	55
1881	AT2G32060.1	| Ribosomal protein L7Ae/L30e/S12e/Gadd45 family protein | chr2:13639228-13640104 REVERSE LENGTH=144	-	-	-	-	-	-	-	56	55
1882	AT2G39810.1	HOS1 | ubiquitin-protein ligases | chr2:16612941-16617802 FORWARD LENGTH=927	-	-	-	-	-	-	-	56	-
1883	AT4G38600.2	KAK, UPL3 | HEAT repeat ;HECT-domain (ubiquitin-transferase) | chr4:18041503-18049073 REVERSE LENGTH=1794	-	-	-	-	-	-	-	55	-
1884	AT1G20020.3	ATLFNR2 | ferredoxin-NADP(+)-oxidoreductase 2 | chr1:6942851-6944868 FORWARD LENGTH=369	-	-	-	-	-	-	-	55	89
1885	AT1G20020.2	ATLFNR2 | ferredoxin-NADP(+)-oxidoreductase 2 | chr1:6942851-6944868 FORWARD LENGTH=350	-	-	-	-	-	-	-	55	89
1886	AT1G20020.1	ATLFNR2, FNR2 | ferredoxin-NADP(+)-oxidoreductase 2 | chr1:6942851-6944868 FORWARD LENGTH=369	-	-	-	-	-	-	-	55	89
1887	AT1G30470.3	| SIT4 phosphatase-associated family protein | chr1:10779435-10786415 FORWARD LENGTH=764	-	-	-	-	-	-	-	54	-
1888	AT1G30470.1	| SIT4 phosphatase-associated family protein | chr1:10779423-10786415 FORWARD LENGTH=811	-	-	-	-	-	-	-	54	-
1889	AT1G30470.2	| SIT4 phosphatase-associated family protein | chr1:10779435-10786415 FORWARD LENGTH=805	-	-	-	-	-	-	-	54	-
1890	AT5G38520.2	| alpha/beta-Hydrolases superfamily protein | chr5:15421605-15423234 FORWARD LENGTH=374	-	-	-	-	-	-	-	54	-
1891	AT5G38520.1	| alpha/beta-Hydrolases superfamily protein | chr5:15421605-15423234 FORWARD LENGTH=362	-	-	-	-	-	-	-	54	-
1892	AT5G23740.1	RPS11-BETA | ribosomal protein S11-beta | chr5:8008251-8009330 REVERSE LENGTH=159	-	-	-	-	-	-	-	53	59
1893	AT1G44920.1	| unknown protein; FUNCTIONS IN: molecular_function unknown; INVOLVED IN: biological_process unknown; LOCATED IN: chloroplast; EXPRESSED IN: 22 plant structures; EXPRESSED DURING: 13 growth stages; CONTAINS InterPro DOMAIN/s: Protein of unknown fun	-	-	-	-	-	-	-	53	43
1894	AT4G30800.1	| Nucleic acid-binding, OB-fold-like protein | chr4:15001216-15002392 FORWARD LENGTH=159	-	-	-	-	-	-	-	53	59
1895	AT2G35370.1	GDCH | glycine decarboxylase complex H | chr2:14891239-14892050 FORWARD LENGTH=165	-	-	-	-	-	-	-	52	38
1896	AT1G32470.1	| Single hybrid motif superfamily protein | chr1:11739479-11740246 REVERSE LENGTH=166	-	-	-	-	-	-	-	52	58
1897	AT1G63940.4	MDAR6 | monodehydroascorbate reductase 6 | chr1:23730206-23733534 FORWARD LENGTH=482	-	-	-	-	-	-	-	52	26
1898	AT1G63940.1	MDAR6 | monodehydroascorbate reductase 6 | chr1:23730206-23733534 FORWARD LENGTH=486	-	-	-	-	-	-	-	52	26
1899	AT1G63940.2	MDAR6 | monodehydroascorbate reductase 6 | chr1:23730095-23733534 FORWARD LENGTH=493	-	-	-	-	-	-	-	52	26
1900	AT3G14290.1	PAE2 | 20S proteasome alpha subunit E2 | chr3:4764364-4766381 FORWARD LENGTH=237	-	-	-	-	-	-	-	51	139
1901	AT2G46290.1	| Transducin/WD40 repeat-like superfamily protein | chr2:19005910-19007797 REVERSE LENGTH=355	-	-	-	-	-	-	-	51	-
1902	AT5G20990.1	B73, SIR4, CNX, CHL6, CNX1 | molybdopterin biosynthesis CNX1 protein / molybdenum cofactor biosynthesis enzyme CNX1 (CNX1) | chr5:7128737-7133397 REVERSE LENGTH=670	-	-	-	-	-	-	-	50	-
1903	AT1G55930.1	| CBS domain-containing protein / transporter associated domain-containing protein | chr1:20918895-20922133 FORWARD LENGTH=653	-	-	-	-	-	-	-	50	-
1904	AT3G47520.1	MDH | malate dehydrogenase | chr3:17513657-17514868 FORWARD LENGTH=403	-	-	-	-	-	-	-	50	-
1905	AT3G13070.1	| CBS domain-containing protein / transporter associated domain-containing protein | chr3:4191511-4195112 REVERSE LENGTH=661	-	-	-	-	-	-	-	50	-
1906	AT5G28060.1	| Ribosomal protein S24e family protein | chr5:10069791-10070792 REVERSE LENGTH=133	-	-	-	-	-	-	-	49	149
1907	AT1G14610.1	TWN2, VALRS | valyl-tRNA synthetase / valine--tRNA ligase (VALRS) | chr1:5008502-5014486 REVERSE LENGTH=1108	-	-	-	-	-	-	-	48	-
1908	AT5G18640.1	| alpha/beta-Hydrolases superfamily protein | chr5:6213283-6215494 FORWARD LENGTH=357	-	-	-	-	-	-	-	48	-
1909	AT5G18630.1	| alpha/beta-Hydrolases superfamily protein | chr5:6202965-6205448 FORWARD LENGTH=358	-	-	-	-	-	-	-	48	-
1910	AT5G18630.2	| alpha/beta-Hydrolases superfamily protein | chr5:6202965-6205448 FORWARD LENGTH=357	-	-	-	-	-	-	-	48	-
1911	AT5G18630.3	| alpha/beta-Hydrolases superfamily protein | chr5:6202965-6205032 FORWARD LENGTH=286	-	-	-	-	-	-	-	48	-
1912	AT5G42870.1	ATPAH2, PAH2 | phosphatidic acid phosphohydrolase 2 | chr5:17185719-17189681 REVERSE LENGTH=930	-	-	-	-	-	-	-	48	-
1913	AT5G42870.2	PAH2 | phosphatidic acid phosphohydrolase 2 | chr5:17185719-17189681 REVERSE LENGTH=925	-	-	-	-	-	-	-	48	-
1914	AT3G54400.1	| Eukaryotic aspartyl protease family protein | chr3:20140291-20142599 REVERSE LENGTH=425	-	-	-	-	-	-	-	47	38
1915	AT4G15180.1	SDG2, ATXR3 | SET domain protein 2 | chr4:8651999-8662178 FORWARD LENGTH=2335	-	-	-	-	-	-	-	47	-
1916	AT4G31840.1	ENODL15, AtENODL15 | early nodulin-like protein 15 | chr4:15401798-15402426 FORWARD LENGTH=177	-	-	-	-	-	-	-	47	79
1917	AT3G19130.1	ATRBP47B, RBP47B | RNA-binding protein 47B | chr3:6611398-6613823 REVERSE LENGTH=435	-	-	-	-	-	-	-	47	-
1918	AT3G48530.1	KING1 | SNF1-related protein kinase regulatory subunit gamma 1 | chr3:17987559-17989592 FORWARD LENGTH=424	-	-	-	-	-	-	-	47	76
1919	AT5G61790.1	CNX1, ATCNX1 | calnexin 1 | chr5:24827394-24829642 REVERSE LENGTH=530	-	-	-	-	-	-	-	47	50
1920	AT3G62360.1	| Carbohydrate-binding-like fold | chr3:23073020-23080455 REVERSE LENGTH=1227	-	-	-	-	-	-	-	46	-
1921	AT1G16690.1	| Enhancer of polycomb-like transcription factor protein | chr1:5706458-5709371 FORWARD LENGTH=439	-	-	-	-	-	-	-	44	44
1922	AT1G04690.1	KAB1, KV-BETA1 | potassium channel beta subunit 1 | chr1:1313662-1315420 FORWARD LENGTH=328	-	-	-	-	-	-	-	43	70
1923	AT5G27770.1	| Ribosomal L22e protein family | chr5:9836166-9837113 FORWARD LENGTH=124	-	-	-	-	-	-	-	43	101
1924	AT3G08560.1	VHA-E2 | vacuolar H+-ATPase subunit E isoform 2 | chr3:2600130-2601907 FORWARD LENGTH=235	-	-	-	-	-	-	-	43	-
1925	AT4G26690.1	SHV3, MRH5, GPDL2 | PLC-like phosphodiesterase family protein | chr4:13456793-13459890 REVERSE LENGTH=759	-	-	-	-	-	-	-	43	54
1926	AT1G64200.1	VHA-E3 | vacuolar H+-ATPase subunit E isoform 3 | chr1:23828537-23830002 REVERSE LENGTH=237	-	-	-	-	-	-	-	43	89
1927	AT1G52570.1	PLDALPHA2 | phospholipase D alpha 2 | chr1:19583940-19586551 REVERSE LENGTH=810	-	-	-	-	-	-	-	43	178
1928	AT4G16490.1	| ARM repeat superfamily protein | chr4:9293891-9295530 REVERSE LENGTH=472	-	-	-	-	-	-	-	43	34
1929	AT3G05560.2	| Ribosomal L22e protein family | chr3:1614641-1615204 FORWARD LENGTH=124	-	-	-	-	-	-	-	43	104
1930	AT3G05560.1	| Ribosomal L22e protein family | chr3:1614641-1615204 FORWARD LENGTH=124	-	-	-	-	-	-	-	43	104
1931	AT3G05560.3	| Ribosomal L22e protein family | chr3:1614641-1615204 FORWARD LENGTH=124	-	-	-	-	-	-	-	43	104
1932	AT2G40840.1	DPE2 | disproportionating enzyme 2 | chr2:17045368-17050779 FORWARD LENGTH=955	-	-	-	-	-	-	-	42	22
1933	AT3G61110.1	ARS27A, RS27A | ribosomal protein S27 | chr3:22611710-22612632 FORWARD LENGTH=86	-	-	-	-	-	-	-	42	-
1934	AT3G18820.1	ATRABG3F, ATRAB7B, RAB71, RABG3F, RAB7B | RAB GTPase homolog G3F | chr3:6484266-6486005 FORWARD LENGTH=206	-	-	-	-	-	-	-	42	36
1935	AT2G45710.1	| Zinc-binding ribosomal protein family protein | chr2:18831243-18831999 FORWARD LENGTH=84	-	-	-	-	-	-	-	42	-
1936	AT5G55660.1	| DEK domain-containing chromatin associated protein | chr5:22539375-22543142 FORWARD LENGTH=778	-	-	-	-	-	-	-	42	93
1937	AT1G29250.1	| Alba DNA/RNA-binding protein | chr1:10223461-10224592 REVERSE LENGTH=130	-	-	-	-	-	-	-	41	28
1938	AT3G26070.1	| Plastid-lipid associated protein PAP / fibrillin family protein | chr3:9526904-9528199 FORWARD LENGTH=242	-	-	-	-	-	-	-	41	192
1939	AT2G34160.1	| Alba DNA/RNA-binding protein | chr2:14426283-14427220 FORWARD LENGTH=130	-	-	-	-	-	-	-	41	-
1940	AT1G12410.1	CLPR2, NCLPP2, CLP2 | CLP protease proteolytic subunit 2 | chr1:4223099-4224954 FORWARD LENGTH=279	-	-	-	-	-	-	-	41	-
1941	AT3G57330.1	ACA11 | autoinhibited Ca2+-ATPase 11 | chr3:21211655-21216375 REVERSE LENGTH=1025	-	-	-	-	-	-	-	40	-
1942	AT3G13870.2	RHD3 | Root hair defective 3 GTP-binding protein (RHD3) | chr3:4565762-4570261 REVERSE LENGTH=738	-	-	-	-	-	-	-	40	-
1943	AT3G13870.1	RHD3 | Root hair defective 3 GTP-binding protein (RHD3) | chr3:4565762-4571109 REVERSE LENGTH=802	-	-	-	-	-	-	-	40	-
1944	AT5G62530.1	ALDH12A1, ATP5CDH, P5CDH | aldehyde dehydrogenase 12A1 | chr5:25099768-25103159 REVERSE LENGTH=556	-	-	-	-	-	-	-	40	-
1945	AT5G02450.1	| Ribosomal protein L36e family protein | chr5:533501-534394 FORWARD LENGTH=108	-	-	-	-	-	-	-	39	-
1946	AT3G53740.2	| Ribosomal protein L36e family protein | chr3:19913921-19914813 REVERSE LENGTH=112	-	-	-	-	-	-	-	39	-
1947	AT3G53740.3	| Ribosomal protein L36e family protein | chr3:19913921-19914813 REVERSE LENGTH=112	-	-	-	-	-	-	-	39	-
1948	AT3G53740.1	| Ribosomal protein L36e family protein | chr3:19913921-19914813 REVERSE LENGTH=103	-	-	-	-	-	-	-	39	-
1949	AT3G53740.4	| Ribosomal protein L36e family protein | chr3:19913921-19914813 REVERSE LENGTH=112	-	-	-	-	-	-	-	39	-
1950	AT5G36230.1	| ARM repeat superfamily protein | chr5:14273519-14276773 FORWARD LENGTH=411	-	-	-	-	-	-	-	38	-
1951	AT4G37890.1	EDA40 | Zinc finger (C3HC4-type RING finger) family protein | chr4:17812812-17815031 REVERSE LENGTH=739	-	-	-	-	-	-	-	38	32
1952	AT4G37890.2	EDA40 | Zinc finger (C3HC4-type RING finger) family protein | chr4:17812812-17815031 REVERSE LENGTH=711	-	-	-	-	-	-	-	38	32
1953	AT5G53740.1	| unknown protein; FUNCTIONS IN: molecular_function unknown; INVOLVED IN: biological_process unknown; LOCATED IN: chloroplast; EXPRESSED IN: synergid; BEST Arabidopsis thaliana protein match is: unknown protein (TAIR:AT5G53905.1); Has 1807 Blast hi	-	-	-	-	-	-	-	37	-
1954	AT5G47210.1	| Hyaluronan / mRNA binding family | chr5:19169222-19171012 REVERSE LENGTH=357	-	-	-	-	-	-	-	37	-
1955	AT5G47210.2	| Hyaluronan / mRNA binding family | chr5:19169155-19171012 REVERSE LENGTH=305	-	-	-	-	-	-	-	37	-
1956	AT5G47210.3	| Hyaluronan / mRNA binding family | chr5:19169388-19171012 REVERSE LENGTH=301	-	-	-	-	-	-	-	37	-
1957	AT3G24170.1	ATGR1, GR1 | glutathione-disulfide reductase | chr3:8729762-8734115 REVERSE LENGTH=499	-	-	-	-	-	-	-	37	-
1958	AT3G24170.2	ATGR1, GR1 | glutathione-disulfide reductase | chr3:8729762-8734115 REVERSE LENGTH=499	-	-	-	-	-	-	-	37	-
1959	AT3G24170.3	ATGR1, GR1 | glutathione-disulfide reductase | chr3:8729762-8734115 REVERSE LENGTH=499	-	-	-	-	-	-	-	37	-
1960	AT5G45160.1	| Root hair defective 3 GTP-binding protein (RHD3) | chr5:18264991-18270035 FORWARD LENGTH=834	-	-	-	-	-	-	-	36	-
1961	AT1G44835.1	| YbaK/aminoacyl-tRNA synthetase-associated domain | chr1:16939909-16942337 FORWARD LENGTH=307	-	-	-	-	-	-	-	35	-
1962	AT1G44835.2	| YbaK/aminoacyl-tRNA synthetase-associated domain | chr1:16939909-16942337 FORWARD LENGTH=308	-	-	-	-	-	-	-	35	-
1963	AT1G15750.1	WSIP1, TPL | Transducin family protein / WD-40 repeat family protein | chr1:5415086-5420359 REVERSE LENGTH=1131	-	-	-	-	-	-	-	35	48
1964	AT1G15750.2	WSIP1, TPL | Transducin family protein / WD-40 repeat family protein | chr1:5415086-5420359 REVERSE LENGTH=1131	-	-	-	-	-	-	-	35	48
1965	AT1G15750.3	WSIP1, TPL | Transducin family protein / WD-40 repeat family protein | chr1:5415086-5420359 REVERSE LENGTH=1131	-	-	-	-	-	-	-	35	48
1966	AT1G15750.4	WSIP1, TPL | Transducin family protein / WD-40 repeat family protein | chr1:5415086-5420359 REVERSE LENGTH=1131	-	-	-	-	-	-	-	35	48
1967	AT5G48440.1	| FAD-dependent oxidoreductase family protein | chr5:19629932-19632588 REVERSE LENGTH=459	-	-	-	-	-	-	-	35	24
1968	AT5G48440.2	| FAD-dependent oxidoreductase family protein | chr5:19630209-19632588 REVERSE LENGTH=425	-	-	-	-	-	-	-	35	24
1969	AT3G09910.1	ATRAB18C, ATRABC2B, RABC2b | RAB GTPase homolog C2B | chr3:3036864-3038121 REVERSE LENGTH=205	-	-	-	-	-	-	-	33	37
1970	AT3G09910.2	RABC2b | RAB GTPase homolog C2B | chr3:3036864-3038121 REVERSE LENGTH=205	-	-	-	-	-	-	-	33	37
1971	AT3G09910.3	RABC2b | RAB GTPase homolog C2B | chr3:3036864-3038121 REVERSE LENGTH=205	-	-	-	-	-	-	-	33	37
1972	AT3G09900.1	ATRABE1E, ATRAB8E, RABE1e | RAB GTPase homolog E1E | chr3:3034687-3036379 FORWARD LENGTH=218	-	-	-	-	-	-	-	33	60
1973	AT5G39620.1	AtRABG1, RABG1 | RAB GTPase homolog G1 | chr5:15864166-15865782 REVERSE LENGTH=204	-	-	-	-	-	-	-	33	37
1974	AT5G03530.1	ATRAB ALPHA, ATRAB, ATRAB18B, ATRABC2A, RABC2A | RAB GTPase homolog C2A | chr5:885741-887061 REVERSE LENGTH=210	-	-	-	-	-	-	-	33	37
1975	AT1G02130.1	ATRAB1B, ARA5, ARA-5, ATRABD2A, RABD2A, RA-5 | RAS 5 | chr1:400350-401788 REVERSE LENGTH=203	-	-	-	-	-	-	-	33	60
1976	AT2G21580.2	| Ribosomal protein S25 family protein | chr2:9236629-9237510 FORWARD LENGTH=107	-	-	-	-	-	-	-	32	-
1977	AT2G21580.1	| Ribosomal protein S25 family protein | chr2:9236629-9237510 FORWARD LENGTH=108	-	-	-	-	-	-	-	32	-
1978	AT5G41520.1	| RNA binding Plectin/S10 domain-containing protein | chr5:16609377-16610583 REVERSE LENGTH=180	-	-	-	-	-	-	-	32	54
1979	AT5G41520.2	| RNA binding Plectin/S10 domain-containing protein | chr5:16609377-16610203 REVERSE LENGTH=134	-	-	-	-	-	-	-	32	54
1980	AT4G39200.2	| Ribosomal protein S25 family protein | chr4:18257464-18258464 FORWARD LENGTH=107	-	-	-	-	-	-	-	32	-
1981	AT4G39200.1	| Ribosomal protein S25 family protein | chr4:18257464-18258464 FORWARD LENGTH=108	-	-	-	-	-	-	-	32	-
1982	AT4G21100.1	DDB1B | damaged DNA binding protein 1B | chr4:11258916-11265309 REVERSE LENGTH=1088	-	-	-	-	-	-	-	31	63
1983	AT4G12720.1	AtNUDT7, GFG1, NUDT7, ATNUDX7 | MutT/nudix family protein | chr4:7487716-7489557 FORWARD LENGTH=282	-	-	-	-	-	-	-	31	-
1984	AT4G12720.3	AtNUDT7, GFG1, ATNUDX7 | MutT/nudix family protein | chr4:7487716-7489557 FORWARD LENGTH=282	-	-	-	-	-	-	-	31	-
1985	AT4G12720.2	AtNUDT7, GFG1, ATNUDX7 | MutT/nudix family protein | chr4:7487716-7489557 FORWARD LENGTH=282	-	-	-	-	-	-	-	31	-
1986	AT4G12720.4	NUDT7 | MutT/nudix family protein | chr4:7487716-7489557 FORWARD LENGTH=322	-	-	-	-	-	-	-	31	-
1987	AT5G52470.2	FIB1, FBR1, ATFIB1, ATFBR1, SKIP7 | fibrillarin 1 | chr5:21294290-21296409 FORWARD LENGTH=273	-	-	-	-	-	-	-	31	27
1988	AT5G52470.1	FIB1, FBR1, ATFIB1, ATFBR1, SKIP7 | fibrillarin 1 | chr5:21294290-21296509 FORWARD LENGTH=308	-	-	-	-	-	-	-	31	51
1989	AT4G25630.1	FIB2, ATFIB2 | fibrillarin 2 | chr4:13074239-13076205 FORWARD LENGTH=320	-	-	-	-	-	-	-	31	51
1990	AT1G02640.1	BXL2, ATBXL2 | beta-xylosidase 2 | chr1:564293-567580 FORWARD LENGTH=768	-	-	-	-	-	-	-	31	-
1991	AT3G29796.1	| unknown protein; Has 28 Blast hits to 20 proteins in 8 species: Archae - 0; Bacteria - 0; Metazoa - 18; Fungi - 0; Plants - 1; Viruses - 0; Other Eukaryotes - 9 (source: NCBI BLink). | chr3:11708561-11713028 FORWARD LENGTH=463	-	-	-	-	-	-	-	30	-
1992	AT3G48960.1	| Ribosomal protein L13e family protein | chr3:18150444-18151412 REVERSE LENGTH=206	-	-	-	-	-	-	-	30	30
1993	AT4G21065.1	| Tetratricopeptide repeat (TPR)-like superfamily protein | chr4:11245976-11247763 FORWARD LENGTH=595	-	-	-	-	-	-	-	30	-
1994	AT4G21065.2	| Tetratricopeptide repeat (TPR)-like superfamily protein | chr4:11246375-11247763 FORWARD LENGTH=462	-	-	-	-	-	-	-	30	-
1995	AT4G18780.1	CESA8, IRX1, ATCESA8, LEW2 | cellulose synthase family protein | chr4:10312846-10316719 REVERSE LENGTH=985	-	-	-	-	-	-	-	30	-
1996	AT5G67510.1	| Translation protein SH3-like family protein | chr5:26937970-26938410 REVERSE LENGTH=146	-	-	-	-	-	-	-	29	-
[truncated: 396 more rows]

## Sheet: Minus neg. contr.
Abbreviations used in the table: L - Low salt buffer, H - High salt buffer, r1 - biological replicate 1, d1 - detection replicate 1. H and L columns under AtARP4:Strep and AtSWC4:Strep present results of independent biological replicates in which different buffers were used for protein purification. Two independent LC-MS/MS runs were performed on proteins purified in H (d1, d2). For additional de…
#	Name	TAIR10	Protein name used in this work	Scores
				GFP:Strep	No bait	No bait	AtARP4:Strep			AtSWC4:Strep			Mean
				L	L_r1	L_r2	H	L_d1	L_d2	H	L_d1	L_d2
862	AT1G18450.1	ATARP4, ARP4 | actin-related protein 4 | chr1:6348199-6351766 FORWARD LENGTH=441	AtARP4	-	-	60	28036	63126	39054	2396	4730	5334	20390.9
1002	AT5G14170.1	CHC1 | SWIB/MDM2 domain superfamily protein | chr5:4568696-4570444 REVERSE LENGTH=534	SWP73B	-	-	-	480	1705	1592	-	-	-	1259
1157	AT2G46020.2	CHR2, ATBRM, BRM, CHA2 | transcription regulatory protein SNF2, putative | chr2:18923304-18931769 FORWARD LENGTH=2193	CHR2 / BRM	-	-	-	-	976	1203	-	-	-	1089.5
1158	AT2G46020.1	CHR2, ATBRM, BRM, CHA2 | transcription regulatory protein SNF2, putative | chr2:18923304-18931769 FORWARD LENGTH=2192	CHR2 / BRM	-	-	-	-	958	1203	-	-	-	1080.5
1000	AT3G60830.1	ATARP7, ARP7 | actin-related protein 7 | chr3:22474298-22476000 FORWARD LENGTH=363	ARP7	-	-	-	1345	680	929	-	-	-	984.667
1001	AT2G47210.1	| myb-like transcription factor family protein | chr2:19379039-19382204 FORWARD LENGTH=441	AtSWC4	-	-	-	508	507	398	727	2497	1183	970
1612	AT3G06810.1	IBR3 | acyl-CoA dehydrogenase-related | chr3:2146534-2150654 FORWARD LENGTH=824		-	-	-	-	-	-	-	908	608	758
1163	AT5G22330.1	ATTIP49A, RIN1 | P-loop containing nucleoside triphosphate hydrolases superfamily protein | chr5:7391026-7394071 REVERSE LENGTH=458	RVB1	-	-	-	-	545	496	83	1353	1292	753.8
1159	AT3G17590.1	BSH, CHE1 | transcription regulatory protein SNF5, putative (BSH) | chr3:6017313-6019591 REVERSE LENGTH=240	BSH	-	-	-	-	868	635	-	-	-	751.5
1160	AT3G17590.2	BSH | transcription regulatory protein SNF5, putative (BSH) | chr3:6017313-6019591 REVERSE LENGTH=242	BSH	-	-	-	-	868	635	-	-	-	751.5
1161	AT5G16310.1	UCH1 | Peptidase C12, ubiquitin carboxyl-terminal hydrolase 1 | chr5:5342579-5344153 REVERSE LENGTH=334	UCH2	-	-	-	-	595	845	-	-	-	720
1030	AT3G24880.1	| Helicase/SANT-associated, DNA binding protein | chr3:9086457-9095537 REVERSE LENGTH=1957	AtEAF1A	-	-	-	89	277	272	340	1366	1156	583.333
1028	AT3G24870.1	| Helicase/SANT-associated, DNA binding protein | chr3:9075237-9084278 REVERSE LENGTH=1907	AtEAF1B	-	-	-	89	261	272	317	1361	1198	583
1029	AT3G24870.2	| Helicase/SANT-associated, DNA binding protein | chr3:9075237-9084278 REVERSE LENGTH=1899	AtEAF1B	-	-	-	89	261	272	317	1361	1198	583
1162	AT1G21700.1	ATSWI3C, CHB4, SWI3C | SWITCH/sucrose nonfermenting 3C | chr1:7620156-7623978 REVERSE LENGTH=807	SWI3C	-	-	-	-	553	534	-	-	-	543.5
1167	AT2G28000.1	CPN60A, CH-CPN60A, SLP | chaperonin-60alpha | chr2:11926603-11929184 FORWARD LENGTH=586		-	-	-	-	341	70	-	689	708	452
1013	AT5G13950.3	| unknown protein; FUNCTIONS IN: molecular_function unknown; INVOLVED IN: biological_process unknown; LOCATED IN: cellular_component unknown; EXPRESSED IN: 23 plant structures; EXPRESSED DURING: 13 growth stages; BEST Arabidopsis thaliana protein m	NFRKB	-	-	-	127	594	614	-	-	-	445
1014	AT5G13950.1	| unknown protein; BEST Arabidopsis thaliana protein match is: unknown protein (TAIR:AT1G02290.1); Has 147 Blast hits to 145 proteins in 44 species: Archae - 0; Bacteria - 2; Metazoa - 56; Fungi - 6; Plants - 81; Viruses - 0; Other Eukaryotes - 2 (	NFRKB	-	-	-	127	594	614	-	-	-	445
1015	AT5G13950.2	| unknown protein; FUNCTIONS IN: molecular_function unknown; INVOLVED IN: biological_process unknown; LOCATED IN: cellular_component unknown; EXPRESSED IN: 23 plant structures; EXPRESSED DURING: 13 growth stages; BEST Arabidopsis thaliana protein m	NFRKB	-	-	-	127	594	614	-	-	-	445
1064	AT3G12810.1	PIE1, SRCAP, chr13 | SNF2 domain-containing protein / helicase domain-containing protein | chr3:4065636-4073992 FORWARD LENGTH=2055	PIE1	-	-	-	50	112	44	-	682	1312	440
1071	AT5G45600.1	GAS41, TAF14B | YEATS family protein | chr5:18488059-18489666 FORWARD LENGTH=268	AtYAF9A	-	-	-	41	627	187	214	599	878	424.333
1072	AT5G45600.2	GAS41 | YEATS family protein | chr5:18488059-18489666 FORWARD LENGTH=267	AtYAF9A	-	-	-	41	627	187	214	599	878	424.333
1076	AT5G67630.1	| P-loop containing nucleoside triphosphate hydrolases superfamily protein | chr5:26967535-26969306 REVERSE LENGTH=469	RVB21	-	-	-	38	209	462	-	666	731	421.2
1616	AT5G01600.1	ATFER1, FER1 | ferretin 1 | chr5:228149-229594 REVERSE LENGTH=255		-	-	-	-	-	-	-	414	376	395
1323	AT3G11830.1	| TCP-1/cpn60 chaperonin family protein | chr3:3732734-3736156 FORWARD LENGTH=557		-	-	-	-	24	-	-	690	469	394.333
1003	AT5G43500.1	ATARP9, ARP9 | actin-related protein 9 | chr5:17470038-17473429 FORWARD LENGTH=596	ARP9	-	-	-	280	551	319	-	-	-	383.333
1004	AT5G43500.2	ATARP9, ARP9 | actin-related protein 9 | chr5:17469991-17473429 FORWARD LENGTH=584	ARP9	-	-	-	280	551	319	-	-	-	383.333
1324	AT3G11830.2	| TCP-1/cpn60 chaperonin family protein | chr3:3732734-3736156 FORWARD LENGTH=555		-	-	-	-	24	-	-	690	426	380
1016	AT1G79020.1	| Enhancer of polycomb-like transcription factor protein | chr1:29727282-29730059 REVERSE LENGTH=453	EPL1B	-	-	-	122	236	160	186	779	705	364.667
1613	AT3G20050.1	ATTCP-1, TCP-1 | T-complex protein 1 alpha subunit | chr3:6998544-7002266 REVERSE LENGTH=545		-	-	-	-	-	-	-	457	240	348.5
1006	AT4G34430.3	CHB3, ATSWI3D | DNA-binding family protein | chr4:16461069-16464993 FORWARD LENGTH=983	SWI3D	-	-	-	208	493	335	-	-	-	345.333
1007	AT4G34430.2	CHB3, ATSWI3D | DNA-binding family protein | chr4:16461069-16464993 FORWARD LENGTH=985	SWI3D	-	-	-	208	493	335	-	-	-	345.333
1008	AT4G34430.1	CHB3, ATSWI3D | DNA-binding family protein | chr4:16461069-16464993 FORWARD LENGTH=985	SWI3D	-	-	-	208	493	335	-	-	-	345.333
1009	AT4G34430.4	CHB3, ATSWI3D | DNA-binding family protein | chr4:16461069-16464993 FORWARD LENGTH=986	SWI3D	-	-	-	208	493	335	-	-	-	345.333
1221	AT1G54390.4	ING2 | PHD finger protein-related | chr1:20305061-20306943 REVERSE LENGTH=262	ING2	-	-	-	-	98	190	140	613	632	334.6
1222	AT1G54390.3	ING2 | PHD finger protein-related | chr1:20305061-20306943 REVERSE LENGTH=262	ING2	-	-	-	-	98	190	140	613	632	334.6
1223	AT1G54390.2	ING2 | PHD finger protein-related | chr1:20304833-20306943 REVERSE LENGTH=328	ING2	-	-	-	-	98	190	140	613	632	334.6
1224	AT1G54390.1	ING2 | PHD finger protein-related | chr1:20305012-20306943 REVERSE LENGTH=306	ING2	-	-	-	-	98	190	140	613	632	334.6
1165	AT4G13010.1	| Oxidoreductase, zinc-binding dehydrogenase family protein | chr4:7600682-7602567 FORWARD LENGTH=329		-	-	-	-	431	321	-	275	215	310.5
1605	AT3G33520.1	ATARP6, ARP6, SUF3, ESD1 | actin-related protein 6 | chr3:14093791-14095476 REVERSE LENGTH=421	ARP6	-	-	-	-	-	-	20	433	447	300
1011	AT1G71040.1	LPR2 | Cupredoxin superfamily protein | chr1:26797201-26800224 REVERSE LENGTH=581		-	-	-	184	-	-	60	473	472	297.25
1617	AT2G30930.1	| unknown protein; FUNCTIONS IN: molecular_function unknown; INVOLVED IN: biological_process unknown; LOCATED IN: chloroplast, plasma membrane, membrane; EXPRESSED IN: 24 plant structures; EXPRESSED DURING: 14 growth stages; BEST Arabidopsis thalia		-	-	-	-	-	-	-	324	237	280.5
1077	AT3G57300.1	INO80, ATINO80 | INO80 ortholog | chr3:21199612-21207635 FORWARD LENGTH=1507	INO80	-	-	-	38	351	441	-	-	-	276.667
1078	AT3G57300.2	INO80 | INO80 ortholog | chr3:21199612-21207635 FORWARD LENGTH=1540	INO80	-	-	-	38	351	441	-	-	-	276.667
1620	AT3G09200.1	| Ribosomal protein L10 family protein | chr3:2823364-2825020 REVERSE LENGTH=320		-	-	-	-	-	-	-	287	256	271.5
1479	AT1G71380.1	ATGH9B3, ATCEL3, CEL3 | cellulase 3 | chr1:26899989-26901749 REVERSE LENGTH=484		-	-	-	-	-	-	160	338	300	266
1164	AT4G30810.1	scpl29 | serine carboxypeptidase-like 29 | chr4:15003474-15006017 FORWARD LENGTH=479		-	-	-	-	482	261	-	54	-	265.667
1237	AT1G54390.5	ING2 | PHD finger protein-related | chr1:20305061-20306693 REVERSE LENGTH=242	ING2	-	-	-	-	79	190	119	414	519	264.2
1168	AT2G28290.1	SYD, CHR3 | P-loop containing nucleoside triphosphate hydrolases superfamily protein | chr2:12056771-12072950 FORWARD LENGTH=3574	CHR3 / SYD	-	-	-	-	319	208	-	-	-	263.5
1169	AT2G28290.2	SYD, CHR3 | P-loop containing nucleoside triphosphate hydrolases superfamily protein | chr2:12056771-12072950 FORWARD LENGTH=3529	CHR3 / SYD	-	-	-	-	319	208	-	-	-	263.5
1170	AT2G28290.3	SYD, CHR3 | P-loop containing nucleoside triphosphate hydrolases superfamily protein | chr2:12056771-12072950 FORWARD LENGTH=3543	CHR3 / SYD	-	-	-	-	319	208	-	-	-	263.5
1614	AT3G52990.1	| Pyruvate kinase family protein | chr3:19649046-19652237 FORWARD LENGTH=527		-	-	-	-	-	-	-	436	84	260
1615	AT3G52990.2	| Pyruvate kinase family protein | chr3:19649336-19652237 FORWARD LENGTH=474		-	-	-	-	-	-	-	436	84	260
1176	AT4G19410.2	| Pectinacetylesterase family protein | chr4:10581037-10584766 REVERSE LENGTH=517		-	-	-	-	194	275	-	276	288	258.25
1166	AT1G65650.1	UCH2 | Peptidase C12, ubiquitin carboxyl-terminal hydrolase 1 | chr1:24415172-24417466 REVERSE LENGTH=330	UCH2	-	-	-	-	397	118	-	-	-	257.5
1035	AT2G47620.1	ATSWI3A, CHB1, SWI3A | SWITCH/sucrose nonfermenting 3A | chr2:19532034-19534251 FORWARD LENGTH=512	SWI3A	-	-	-	87	231	453	-	-	-	257
1470	AT1G19890.1	ATMGH3, MGH3 | male-gamete-specific histone H3 | chr1:6905034-6905792 FORWARD LENGTH=137		-	-	-	-	-	-	251	-	-	251
1471	AT1G13370.1	| Histone superfamily protein | chr1:4587926-4588522 REVERSE LENGTH=136		-	-	-	-	-	-	251	-	-	251
1005	AT1G73910.1	ATARP4A, ARP4A | actin-related proteins 4A | chr1:27789293-27790187 FORWARD LENGTH=145		-	-	-	248	455	411	71	67	-	250.4
1628	AT4G15165.1	| N-terminal nucleophile aminohydrolases (Ntn hydrolases) superfamily protein | chr4:8649460-8650212 FORWARD LENGTH=208		-	-	-	-	-	-	-	243	-	243
2046	AT1G79330.1	AMC6, ATMCP2B, ATMC5, MC5 | metacaspase 5 | chr1:29838722-29840137 FORWARD LENGTH=410		-	-	-	-	-	-	-	-	242	242
1217	AT5G64610.1	HAM1 | histone acetyltransferase of the MYST family 1 | chr5:25828333-25830503 REVERSE LENGTH=445	HAM1	-	-	-	-	99	119	-	442	299	239.75
1639	AT3G25520.1	ATL5, PGY3, OLI5, RPL5A | ribosomal protein L5 | chr3:9269573-9271327 REVERSE LENGTH=301		-	-	-	-	-	-	-	205	271	238
1624	AT1G14510.1	AL7 | alfin-like 7 | chr1:4962171-4964154 REVERSE LENGTH=252		-	-	-	-	-	-	-	264	209	236.5
1618	AT5G27120.1	| NOP56-like pre RNA processing ribonucleoprotein | chr5:9541287-9543684 FORWARD LENGTH=533		-	-	-	-	-	-	-	303	159	231
1179	AT3G51730.1	| saposin B domain-containing protein | chr3:19186970-19188436 FORWARD LENGTH=213		-	-	-	-	171	-	137	358	252	229.5
1115	AT1G44575.1	NPQ4, PSBS | Chlorophyll A-B binding family protein | chr1:16871768-16873194 FORWARD LENGTH=265		-	-	-	31	-	-	-	306	350	229
1652	AT5G27850.1	| Ribosomal protein L18e/L15 superfamily protein | chr5:9873169-9874297 FORWARD LENGTH=187		-	-	-	-	-	-	-	201	256	228.5
1194	AT4G14385.1	| FUNCTIONS IN: molecular_function unknown; INVOLVED IN: biological_process unknown; LOCATED IN: vacuole; EXPRESSED IN: 24 plant structures; EXPRESSED DURING: 15 growth stages; CONTAINS InterPro DOMAIN/s: Histone H4 acetyltransferase, NuA4 complex,	EAF6	-	-	-	-	131	137	195	399	276	227.6
1195	AT4G14385.2	| FUNCTIONS IN: molecular_function unknown; INVOLVED IN: biological_process unknown; LOCATED IN: vacuole; EXPRESSED IN: 24 plant structures; EXPRESSED DURING: 15 growth stages; CONTAINS InterPro DOMAIN/s: Histone H4 acetyltransferase, NuA4 complex,	EAF6	-	-	-	-	131	137	195	399	276	227.6
1116	AT1G44575.2	NPQ4, PSBS | Chlorophyll A-B binding family protein | chr1:16871768-16872548 FORWARD LENGTH=205		-	-	-	31	-	-	-	306	327	221.333
1640	AT5G39740.2	RPL5B | ribosomal protein L5 B | chr5:15903484-15905185 FORWARD LENGTH=301		-	-	-	-	-	-	-	205	232	218.5
1641	AT5G39740.1	OLI7, RPL5B | ribosomal protein L5 B | chr5:15903365-15905185 FORWARD LENGTH=301		-	-	-	-	-	-	-	205	232	218.5
1619	AT3G09200.2	| Ribosomal protein L10 family protein | chr3:2823364-2825020 REVERSE LENGTH=287		-	-	-	-	-	-	-	287	145	216
1080	AT3G13750.1	BGAL1 | beta galactosidase 1 | chr3:4511192-4515756 FORWARD LENGTH=847		-	-	-	37	78	245	-	283	435	215.6
1621	AT5G09510.1	| Ribosomal protein S19 family protein | chr5:2955698-2956554 REVERSE LENGTH=152		-	-	-	-	-	-	-	286	144	215
1665	AT3G11250.1	| Ribosomal protein L10 family protein | chr3:3521453-3522826 FORWARD LENGTH=323		-	-	-	-	-	-	-	172	256	214
1632	AT5G63910.1	FCLY | farnesylcysteine lyase | chr5:25572053-25574077 REVERSE LENGTH=500		-	-	-	-	-	-	-	212	-	212
1626	AT1G56450.1	PBG1 | 20S proteasome beta subunit G1 | chr1:21141970-21144186 FORWARD LENGTH=246		-	-	-	-	-	-	-	258	162	210
2047	AT1G74000.1	SS3 | strictosidine synthase 3 | chr1:27829266-27831401 REVERSE LENGTH=329		-	-	-	-	-	-	-	-	210	210
1129	AT2G33150.1	PKT3, PED1, KAT2 | peroxisomal 3-ketoacyl-CoA thiolase 3 | chr2:14047814-14050983 REVERSE LENGTH=462		-	-	-	27	-	88	272	443	216	209.2
1236	AT1G54390.6	ING2 | PHD finger protein-related | chr1:20305061-20306510 REVERSE LENGTH=181	ING2	-	-	-	-	79	190	119	288	366	208.4
1655	AT3G56090.1	ATFER3, FER3 | ferritin 3 | chr3:20814350-20815984 REVERSE LENGTH=259		-	-	-	-	-	-	-	190	224	207
1399	AT5G20890.1	| TCP-1/cpn60 chaperonin family protein | chr5:7087020-7089906 REVERSE LENGTH=527		-	-	-	-	-	67	77	276	401	205.25
1651	AT3G05590.1	RPL18 | ribosomal protein L18 | chr3:1621511-1622775 FORWARD LENGTH=187		-	-	-	-	-	-	-	201	209	205
1631	AT5G37055.1	ATSWC6, SEF | HIT-type Zinc finger family protein | chr5:14641634-14642387 REVERSE LENGTH=171	SWC6	-	-	-	-	-	-	-	215	183	199
1242	AT3G05970.1	LACS6, ATLACS6 | long-chain acyl-CoA synthetase 6 | chr3:1786510-1791746 REVERSE LENGTH=701		-	-	-	-	73	237	-	269	209	197
1175	AT4G19410.1	| Pectinacetylesterase family protein | chr4:10582188-10584766 REVERSE LENGTH=391		-	-	-	-	194	275	-	168	138	193.75
1623	AT4G09650.1	ATPD | ATP synthase delta-subunit gene | chr4:6100799-6101503 FORWARD LENGTH=234		-	-	-	-	-	-	-	267	114	190.5
1679	AT1G53850.2	PAE1 | 20S proteasome alpha subunit E1 | chr1:20104131-20105792 REVERSE LENGTH=237		-	-	-	-	-	-	-	142	233	187.5
1680	AT1G53850.1	PAE1, ATPAE1 | 20S proteasome alpha subunit E1 | chr1:20104131-20105792 REVERSE LENGTH=237		-	-	-	-	-	-	-	142	233	187.5
1622	AT2G24200.3	| Cytosol aminopeptidase family protein | chr2:10287017-10289450 REVERSE LENGTH=484		-	-	-	-	-	-	-	269	104	186.5
1767	AT1G15930.2	| Ribosomal protein L7Ae/L30e/S12e/Gadd45 family protein | chr1:5471702-5472741 FORWARD LENGTH=144		-	-	-	-	-	-	-	90	279	184.5
1768	AT1G15930.1	| Ribosomal protein L7Ae/L30e/S12e/Gadd45 family protein | chr1:5471702-5472741 FORWARD LENGTH=144		-	-	-	-	-	-	-	90	279	184.5
1474	AT5G25880.1	ATNADP-ME3, NADP-ME3 | NADP-malic enzyme 3 | chr5:9024549-9028260 FORWARD LENGTH=588		-	-	-	-	-	-	226	195	132	184.333
1629	AT3G63460.1	| transducin family protein / WD-40 repeat family protein | chr3:23431009-23437241 REVERSE LENGTH=1104		-	-	-	-	-	-	-	239	129	184
1514	AT1G22530.1	PATL2 | PATELLIN 2 | chr1:7955773-7958326 REVERSE LENGTH=683		-	-	-	-	-	-	60	156	330	182
1022	AT4G06634.1	| zinc finger (C2H2 type) family protein | chr4:3764499-3766439 REVERSE LENGTH=387	YY1	-	-	-	103	157	280	-	-	-	180
1178	AT1G50620.1	| RING/FYVE/PHD zinc finger superfamily protein | chr1:18748537-18751005 FORWARD LENGTH=629		-	-	-	-	180	-	-	-	-	180
1627	AT3G22110.1	PAC1 | 20S proteasome alpha subunit C1 | chr3:7792819-7793571 REVERSE LENGTH=250		-	-	-	-	-	-	-	247	113	180
1472	AT5G54500.1	FQR1 | flavodoxin-like quinone reductase 1 | chr5:22124674-22126256 FORWARD LENGTH=204		-	-	-	-	-	-	227	207	101	178.333
1473	AT5G54500.2	FQR1 | flavodoxin-like quinone reductase 1 | chr5:22124674-22126435 FORWARD LENGTH=244		-	-	-	-	-	-	227	207	101	178.333
1633	AT2G03680.2	SPR1, SKU6 | spiral1 | chr2:1121398-1121850 FORWARD LENGTH=119		-	-	-	-	-	-	-	210	145	177.5
1634	AT2G03680.1	SPR1, SKU6 | spiral1 | chr2:1121398-1121850 FORWARD LENGTH=119		-	-	-	-	-	-	-	210	145	177.5
2048	AT1G78060.1	| Glycosyl hydrolase family protein | chr1:29349796-29352868 REVERSE LENGTH=767		-	-	-	-	-	-	-	-	175	175
1187	ATCG00800.1	| structural constituent of ribosome | chrC:82826-83482 REVERSE LENGTH=218		-	-	-	-	147	267	70	203	184	174.2
1063	AT3G03960.1	| TCP-1/cpn60 chaperonin family protein | chr3:1024432-1027604 FORWARD LENGTH=549		-	-	-	51	111	80	-	206	419	173.4
1681	AT2G18000.1	TAF14 | TBP-associated factor 14 | chr2:7829035-7830059 FORWARD LENGTH=202	AtYAF9B	-	-	-	-	-	-	-	142	201	171.5
1576	AT5G20510.1	AL5 | alfin-like 5 | chr5:6939991-6942846 REVERSE LENGTH=260		-	-	-	-	-	-	27	191	292	170
1389	AT1G79340.1	AtMC4, MC4 | metacaspase 4 | chr1:29842849-29844368 FORWARD LENGTH=418		-	-	-	-	-	96	-	-	242	169
1625	AT5G55200.1	| Co-chaperone GrpE family protein | chr5:22394705-22396335 FORWARD LENGTH=302		-	-	-	-	-	-	-	259	74	166.5
1188	AT3G61470.1	LHCA2 | photosystem I light harvesting complex gene 2 | chr3:22745736-22747032 FORWARD LENGTH=257		-	-	-	-	137	143	61	253	234	165.6
1171	AT4G05420.1	DDB1A | damaged DNA binding protein 1A | chr4:2746288-2752663 FORWARD LENGTH=1088		-	-	-	-	253	-	-	-	72	162.5
1172	AT4G05420.2	DDB1A | damaged DNA binding protein 1A | chr4:2746288-2752663 FORWARD LENGTH=1067		-	-	-	-	253	-	-	-	72	162.5
1637	AT2G02470.2	AL6 | alfin-like 6 | chr2:652837-654621 FORWARD LENGTH=247		-	-	-	-	-	-	-	206	114	160
1638	AT2G02470.1	AL6 | alfin-like 6 | chr2:652837-654621 FORWARD LENGTH=256		-	-	-	-	-	-	-	206	114	160
1630	AT2G33040.1	ATP3 | gamma subunit of Mt ATP synthase | chr2:14018978-14021047 REVERSE LENGTH=325		-	-	-	-	-	-	-	223	96	159.5
1664	AT2G40010.1	| Ribosomal protein L10 family protein | chr2:16708578-16710448 REVERSE LENGTH=317		-	-	-	-	-	-	-	172	145	158.5
1398	AT5G26360.1	| TCP-1/cpn60 chaperonin family protein | chr5:9255561-9258891 REVERSE LENGTH=555		-	-	-	-	-	70	65	154	343	158
1661	AT1G18270.3	| ketose-bisphosphate aldolase class-II family protein | chr1:6283634-6293772 REVERSE LENGTH=1393		-	-	-	-	-	-	-	174	142	158
1662	AT1G18270.1	| ketose-bisphosphate aldolase class-II family protein | chr1:6283634-6293772 REVERSE LENGTH=1373		-	-	-	-	-	-	-	174	142	158
1663	AT1G18270.2	| ketose-bisphosphate aldolase class-II family protein | chr1:6283634-6293772 REVERSE LENGTH=1374		-	-	-	-	-	-	-	174	142	158
1657	AT3G12800.1	SDRB, DECR | short-chain dehydrogenase-reductase B | chr3:4063463-4064757 REVERSE LENGTH=298		-	-	-	-	-	-	-	184	130	157
1671	AT4G27090.1	| Ribosomal protein L14 | chr4:13594104-13595187 REVERSE LENGTH=134		-	-	-	-	-	-	-	159	154	156.5
1727	AT4G31880.1	| LOCATED IN: cytosol, chloroplast; EXPRESSED IN: 24 plant structures; EXPRESSED DURING: 14 growth stages; BEST Arabidopsis thaliana protein match is: Tudor/PWWP/MBT superfamily protein (TAIR:AT1G15940.1); Has 137162 Blast hits to 70781 proteins in		-	-	-	-	-	-	-	114	199	156.5
1728	AT4G31880.2	| LOCATED IN: cytosol; EXPRESSED IN: 24 plant structures; EXPRESSED DURING: 14 growth stages; BEST Arabidopsis thaliana protein match is: Tudor/PWWP/MBT superfamily protein (TAIR:AT1G15940.1). | chr4:15419435-15423939 REVERSE LENGTH=872		-	-	-	-	-	-	-	114	199	156.5
1660	AT3G63460.3	| transducin family protein / WD-40 repeat family protein | chr3:23431009-23437241 REVERSE LENGTH=1094		-	-	-	-	-	-	-	183	129	156
1673	AT1G61570.1	TIM13 | translocase of the inner mitochondrial membrane 13 | chr1:22718897-22719473 REVERSE LENGTH=87		-	-	-	-	-	-	-	156	155	155.5
1674	AT1G74470.1	| Pyridine nucleotide-disulphide oxidoreductase family protein | chr1:27991248-27992845 FORWARD LENGTH=467		-	-	-	-	-	-	-	154	-	154
2049	AT1G76010.1	| Alba DNA/RNA-binding protein | chr1:28528505-28530488 REVERSE LENGTH=350		-	-	-	-	-	-	-	-	153	153
1043	AT4G06634.2	| zinc finger (C2H2 type) family protein | chr4:3764499-3766177 REVERSE LENGTH=349	YY1	-	-	-	74	121	261	-	-	-	152
1010	AT3G06010.1	ATCHR12 | Homeotic gene regulator | chr3:1802435-1807284 REVERSE LENGTH=1102	CHR12 / MINU1	-	-	-	187	161	107	-	-	-	151.667
1204	AT1G64740.1	TUA1 | alpha-1 tubulin | chr1:24050114-24052296 FORWARD LENGTH=450		-	-	-	-	123	-	-	162	165	150
1042	AT4G06634.3	| zinc finger (C2H2 type) family protein | chr4:3764499-3766439 REVERSE LENGTH=380	YY1	-	-	-	74	121	254	-	-	-	149.667
1687	AT1G28290.1	AGP31 | arabinogalactan protein 31 | chr1:9889331-9890843 REVERSE LENGTH=359		-	-	-	-	-	-	-	136	159	147.5
1688	AT1G28290.2	AGP31 | arabinogalactan protein 31 | chr1:9889331-9890843 REVERSE LENGTH=315		-	-	-	-	-	-	-	136	159	147.5
1694	AT4G19400.1	| Profilin family protein | chr4:10581037-10581909 REVERSE LENGTH=148		-	-	-	-	-	-	-	127	167	147
2050	AT2G18110.1	| Translation elongation factor EF1B/ribosomal protein S6 family protein | chr2:7872636-7873713 FORWARD LENGTH=231		-	-	-	-	-	-	-	-	146	146
1024	AT1G30230.2	| Glutathione S-transferase, C-terminal-like;Translation elongation factor EF1B/ribosomal protein S6 | chr1:10639286-10640601 FORWARD LENGTH=260		-	-	-	92	-	-	-	135	208	145
1025	AT1G30230.1	| Glutathione S-transferase, C-terminal-like;Translation elongation factor EF1B/ribosomal protein S6 | chr1:10639286-10640515 FORWARD LENGTH=231		-	-	-	92	-	-	-	135	208	145
1480	AT2G04030.2	CR88, Hsp88.1, AtHsp90.5 | Chaperone protein htpG family protein | chr2:1281983-1285909 FORWARD LENGTH=777		-	-	-	-	-	-	147	137	149	144.333
1481	AT2G04030.1	CR88, EMB1956, HSP90.5, Hsp88.1, AtHsp90.5 | Chaperone protein htpG family protein | chr2:1281983-1285909 FORWARD LENGTH=780		-	-	-	-	-	-	147	137	149	144.333
1218	AT5G09740.1	HAM2 | histone acetyltransferase of the MYST family 2 | chr5:3022141-3024711 REVERSE LENGTH=445	HAM2	-	-	-	-	99	119	-	214	-	144
1219	AT5G09740.2	HAM2 | histone acetyltransferase of the MYST family 2 | chr5:3022141-3024711 REVERSE LENGTH=367	HAM2	-	-	-	-	99	119	-	214	-	144
1183	AT5G17510.1	| unknown protein; BEST Arabidopsis thaliana protein match is: unknown protein (TAIR:AT3G03460.1); Has 1807 Blast hits to 1807 proteins in 277 species: Archae - 0; Bacteria - 0; Metazoa - 736; Fungi - 347; Plants - 385; Viruses - 0; Other Eukaryote		-	-	-	-	157	130	-	-	-	143.5
1478	AT1G78820.1	| D-mannose binding lectin protein with Apple-like carbohydrate-binding domain | chr1:29634401-29635768 REVERSE LENGTH=455		-	-	-	-	-	-	161	-	126	143.5
1017	AT3G22990.1	LFR | ARM repeat superfamily protein | chr3:8164015-8166145 FORWARD LENGTH=460		-	-	-	112	143	173	-	-	-	142.667
1272	AT2G46520.1	| cellular apoptosis susceptibility protein, putative / importin-alpha re-exporter, putative | chr2:19096867-19099785 FORWARD LENGTH=972		-	-	-	-	49	240	-	106	172	141.75
1643	AT1G43170.6	RP1 | ribosomal protein 1 | chr1:16266992-16268631 FORWARD LENGTH=389		-	-	-	-	-	-	-	201	81	141
1644	AT1G43170.7	RP1 | ribosomal protein 1 | chr1:16266992-16268631 FORWARD LENGTH=389		-	-	-	-	-	-	-	201	81	141
1645	AT1G43170.5	RP1 | ribosomal protein 1 | chr1:16266992-16268631 FORWARD LENGTH=389		-	-	-	-	-	-	-	201	81	141
1646	AT1G43170.8	RP1 | ribosomal protein 1 | chr1:16266992-16268631 FORWARD LENGTH=389		-	-	-	-	-	-	-	201	81	141
1647	AT1G43170.9	RP1 | ribosomal protein 1 | chr1:16266992-16268631 FORWARD LENGTH=389		-	-	-	-	-	-	-	201	81	141
1648	AT1G43170.2	ARP1, RPL3A, RP1 | ribosomal protein 1 | chr1:16266992-16268631 FORWARD LENGTH=389		-	-	-	-	-	-	-	201	81	141
1649	AT1G43170.3	ARP1, RPL3A, RP1 | ribosomal protein 1 | chr1:16266992-16268631 FORWARD LENGTH=389		-	-	-	-	-	-	-	201	81	141
1650	AT1G43170.1	ARP1, emb2207, RPL3A, RP1 | ribosomal protein 1 | chr1:16266992-16268631 FORWARD LENGTH=389		-	-	-	-	-	-	-	201	81	141
1484	AT5G01380.1	| Homeodomain-like superfamily protein | chr5:155784-157451 REVERSE LENGTH=323		-	-	-	-	-	-	128	154	138	140
2051	ATMG00280.1	ORF110A | Ribulose bisphosphate carboxylase large chain, catalytic domain | chrM:77819-78151 REVERSE LENGTH=110		-	-	-	-	-	-	-	-	140	140
1197	AT5G17020.2	XPO1A | exportin 1A | chr5:5594904-5602467 FORWARD LENGTH=1060		-	-	-	-	128	-	-	155	136	139.667
1198	AT5G17020.1	XPO1A, ATCRM1, ATXPO1, XPO1, HIT2 | exportin 1A | chr5:5594904-5602467 FORWARD LENGTH=1075		-	-	-	-	128	-	-	155	136	139.667
1384	AT5G26860.1	LON_ARA_ARA, LON1 | lon protease 1 | chr5:9451183-9456631 FORWARD LENGTH=940		-	-	-	-	-	119	-	111	187	139
1656	AT1G08380.1	PSAO | photosystem I subunit O | chr1:2641004-2641739 REVERSE LENGTH=140		-	-	-	-	-	-	-	188	89	138.5
1667	AT3G49010.3	ATBBC1, BBC1, RSU2 | breast basic conserved 1 | chr3:18166971-18168047 REVERSE LENGTH=206		-	-	-	-	-	-	-	165	112	138.5
1668	AT3G49010.4	ATBBC1, BBC1, RSU2 | breast basic conserved 1 | chr3:18166971-18168047 REVERSE LENGTH=204		-	-	-	-	-	-	-	165	112	138.5
1669	AT3G49010.1	ATBBC1, BBC1, RSU2 | breast basic conserved 1 | chr3:18166971-18168047 REVERSE LENGTH=206		-	-	-	-	-	-	-	165	112	138.5
1670	AT3G49010.2	ATBBC1, BBC1, RSU2 | breast basic conserved 1 | chr3:18166971-18168047 REVERSE LENGTH=206		-	-	-	-	-	-	-	165	112	138.5
1677	AT5G16990.1	| Zinc-binding dehydrogenase family protein | chr5:5581831-5583849 REVERSE LENGTH=343		-	-	-	-	-	-	-	144	133	138.5
1678	AT5G17000.1	| Zinc-binding dehydrogenase family protein | chr5:5584983-5586991 REVERSE LENGTH=345		-	-	-	-	-	-	-	144	133	138.5
1515	AT5G61970.1	| signal recognition particle-related / SRP-related | chr5:24888920-24893079 FORWARD LENGTH=605		-	-	-	-	-	-	60	216	-	138
1226	AT4G04020.1	FIB | fibrillin | chr4:1932161-1933546 FORWARD LENGTH=318		-	-	-	-	96	74	-	128	253	137.75
1383	AT3G08020.1	| PHD finger family protein | chr3:2557753-2561534 REVERSE LENGTH=779		-	-	-	-	-	137	-	-	-	137
1700	AT1G69740.1	HEMB1 | Aldolase superfamily protein | chr1:26232197-26234713 FORWARD LENGTH=430		-	-	-	-	-	-	-	121	153	137
1701	AT1G69740.2	HEMB1 | Aldolase superfamily protein | chr1:26232197-26234713 FORWARD LENGTH=430		-	-	-	-	-	-	-	121	153	137
1608	AT2G18000.2	TAF14 | TBP-associated factor 14 | chr2:7829035-7830580 FORWARD LENGTH=268	AtYAF9B	-	-	-	-	-	-	19	162	228	136.333
1475	AT4G31200.1	| SWAP (Suppressor-of-White-APricot)/surp RNA-binding domain-containing protein | chr4:15162323-15164568 REVERSE LENGTH=650		-	-	-	-	-	-	192	124	92	136
1476	AT4G31200.2	| SWAP (Suppressor-of-White-APricot)/surp RNA-binding domain-containing protein | chr4:15162323-15164568 REVERSE LENGTH=650		-	-	-	-	-	-	192	124	92	136
1477	AT4G31200.3	| SWAP (Suppressor-of-White-APricot)/surp RNA-binding domain-containing protein | chr4:15162323-15164568 REVERSE LENGTH=650		-	-	-	-	-	-	192	124	92	136
1231	AT4G31700.2	RPS6, RPS6A | ribosomal protein S6 | chr4:15346306-15347075 REVERSE LENGTH=188		-	-	-	-	91	-	-	158	157	135.333
1174	AT1G15710.1	| prephenate dehydrogenase family protein | chr1:5404505-5405581 FORWARD LENGTH=358		-	-	-	-	204	106	-	-	95	135
1689	AT5G49460.1	ACLB-2 | ATP citrate lyase subunit B 2 | chr5:20055048-20058195 FORWARD LENGTH=608		-	-	-	-	-	-	-	135	-	135
1186	AT2G47650.1	UXS4 | UDP-xylose synthase 4 | chr2:19538751-19541364 REVERSE LENGTH=443		-	-	-	-	156	-	113	-	-	134.5
1635	AT5G20950.2	| Glycosyl hydrolase family protein | chr5:7107609-7110775 REVERSE LENGTH=624		-	-	-	-	-	-	-	208	61	134.5
1636	AT5G20950.1	| Glycosyl hydrolase family protein | chr5:7107609-7110775 REVERSE LENGTH=624		-	-	-	-	-	-	-	208	61	134.5
1690	AT2G42910.1	| Phosphoribosyltransferase family protein | chr2:17856396-17858394 FORWARD LENGTH=337		-	-	-	-	-	-	-	134	-	134
1642	AT3G24830.1	| Ribosomal protein L13 family protein | chr3:9064613-9065871 FORWARD LENGTH=206		-	-	-	-	-	-	-	204	61	132.5
1806	AT1G56110.1	NOP56 | homolog of nucleolar protein NOP56 | chr1:20984544-20986893 REVERSE LENGTH=522		-	-	-	-	-	-	-	78	185	131.5
1297	AT4G22240.1	| Plastid-lipid associated protein PAP / fibrillin family protein | chr4:11766090-11767227 REVERSE LENGTH=310		-	-	-	-	32	152	60	145	266	131
1199	AT1G76380.3	| DNA-binding bromodomain-containing protein | chr1:28651416-28654536 REVERSE LENGTH=579		-	-	-	-	127	134	-	-	-	130.5
1200	AT1G76380.1	| DNA-binding bromodomain-containing protein | chr1:28651416-28654536 REVERSE LENGTH=579		-	-	-	-	127	134	-	-	-	130.5
1201	AT1G76380.2	| DNA-binding bromodomain-containing protein | chr1:28651416-28654536 REVERSE LENGTH=580		-	-	-	-	127	134	-	-	-	130.5
1609	AT2G24200.1	| Cytosol aminopeptidase family protein | chr2:10287017-10289450 REVERSE LENGTH=520		-	-	-	-	-	-	18	269	104	130.333
1610	AT2G24200.2	| Cytosol aminopeptidase family protein | chr2:10287017-10289450 REVERSE LENGTH=520		-	-	-	-	-	-	18	269	104	130.333
1693	AT4G36020.1	CSDP1 | cold shock domain protein 1 | chr4:17043443-17044342 REVERSE LENGTH=299		-	-	-	-	-	-	-	129	-	129
1012	AT3G15220.1	| Protein kinase superfamily protein | chr3:5126899-5131752 REVERSE LENGTH=690		-	-	-	128	-	-	-	-	-	128
1653	AT5G43640.1	| Ribosomal protein S19 family protein | chr5:17531302-17532370 FORWARD LENGTH=149		-	-	-	-	-	-	-	196	60	128
1654	AT5G09510.2	| Ribosomal protein S19 family protein | chr5:2955698-2956353 REVERSE LENGTH=118		-	-	-	-	-	-	-	196	60	128
2052	AT2G27510.1	ATFD3, FD3 | ferredoxin 3 | chr2:11758281-11758748 REVERSE LENGTH=155		-	-	-	-	-	-	-	-	128	128
1691	AT3G49910.1	| Translation protein SH3-like family protein | chr3:18504311-18504751 FORWARD LENGTH=146		-	-	-	-	-	-	-	132	123	127.5
1284	AT4G14385.3	| FUNCTIONS IN: molecular_function unknown; INVOLVED IN: biological_process unknown; LOCATED IN: vacuole; EXPRESSED IN: 24 plant structures; EXPRESSED DURING: 15 growth stages; CONTAINS InterPro DOMAIN/s: Histone H4 acetyltransferase, NuA4 complex,	EAF6	-	-	-	-	40	35	127	264	168	126.8
1750	AT3G11630.1	| Thioredoxin superfamily protein | chr3:3672189-3673937 FORWARD LENGTH=266		-	-	-	-	-	-	-	104	149	126.5
1264	AT1G64790.1	ILA | ILITYHIA | chr1:24065232-24081908 REVERSE LENGTH=2610		-	-	-	-	54	-	45	160	245	126
1659	AT3G63460.2	| transducin family protein / WD-40 repeat family protein | chr3:23431009-23437241 REVERSE LENGTH=1102		-	-	-	-	-	-	-	183	68	125.5
1203	AT1G30380.1	PSAK | photosystem I subunit K | chr1:10722325-10723013 FORWARD LENGTH=130		-	-	-	-	125	-	-	-	-	125
1705	AT4G19006.1	| Proteasome component (PCI) domain protein | chr4:10409349-10411347 REVERSE LENGTH=386		-	-	-	-	-	-	-	120	130	125
1738	AT1G18540.1	| Ribosomal protein L6 family protein | chr1:6377448-6378548 REVERSE LENGTH=233		-	-	-	-	-	-	-	110	140	125
1177	AT4G39090.1	RD19, RD19A | Papain family cysteine protease | chr4:18215826-18217326 REVERSE LENGTH=368		-	-	-	-	184	59	94	138	147	124.4
1695	AT5G56710.1	| Ribosomal protein L31e family protein | chr5:22944003-22944767 REVERSE LENGTH=119		-	-	-	-	-	-	-	124	-	124
1696	AT4G26230.1	| Ribosomal protein L31e family protein | chr4:13286026-13286553 FORWARD LENGTH=119		-	-	-	-	-	-	-	124	-	124
1699	AT2G19740.1	| Ribosomal protein L31e family protein | chr2:8513577-8514346 FORWARD LENGTH=119		-	-	-	-	-	-	-	124	-	124
2053	AT1G01100.2	| 60S acidic ribosomal protein family | chr1:50284-50954 REVERSE LENGTH=112		-	-	-	-	-	-	-	-	124	124
2054	AT1G01100.1	| 60S acidic ribosomal protein family | chr1:50284-50954 REVERSE LENGTH=112		-	-	-	-	-	-	-	-	124	124
2055	AT1G01100.4	| 60S acidic ribosomal protein family | chr1:50284-50954 REVERSE LENGTH=112		-	-	-	-	-	-	-	-	124	124
1666	AT1G43170.4	ARP1, RPL3A, RP1 | ribosomal protein 1 | chr1:16267519-16268631 FORWARD LENGTH=306		-	-	-	-	-	-	-	165	81	123
1180	AT3G12380.2	ARP5 | actin-related protein 5 | chr3:3938309-3941785 REVERSE LENGTH=730	ARP5	-	-	-	-	165	80	-	-	-	122.5
1181	AT3G12380.1	ATARP5, ARP5 | actin-related protein 5 | chr3:3938309-3941785 REVERSE LENGTH=724	ARP5	-	-	-	-	165	80	-	-	-	122.5
1658	AT1G26630.2	FBR12, ATELF5A-2, ELF5A-2 | Eukaryotic translation initiation factor 5A-1 (eIF-5A 1) protein | chr1:9205968-9207013 FORWARD LENGTH=138		-	-	-	-	-	-	-	183	60	121.5
1482	AT1G06430.1	FTSH8 | FTSH protease 8 | chr1:1960214-1962525 REVERSE LENGTH=685		-	-	-	-	-	-	143	99	-	121
1483	AT2G30950.1	VAR2, FTSH2 | FtsH extracellular protease family | chr2:13174692-13177064 FORWARD LENGTH=695		-	-	-	-	-	-	143	99	-	121
1702	AT5G26710.1	| Glutamyl/glutaminyl-tRNA synthetase, class Ic | chr5:9305673-9308247 FORWARD LENGTH=719		-	-	-	-	-	-	-	121	-	121
1703	AT4G16566.1	HINT4 | histidine triad nucleotide-binding 4 | chr4:9334873-9335884 REVERSE LENGTH=146		-	-	-	-	-	-	-	120	-	120
1704	AT1G20950.1	| Phosphofructokinase family protein | chr1:7297467-7301336 REVERSE LENGTH=614		-	-	-	-	-	-	-	120	-	120
1706	AT3G53730.1	| Histone superfamily protein | chr3:19912659-19912970 REVERSE LENGTH=103		-	-	-	-	-	-	-	117	123	120
1707	AT1G07820.2	| Histone superfamily protein | chr1:2421435-2421746 REVERSE LENGTH=103		-	-	-	-	-	-	-	117	123	120
1708	AT1G07820.1	| Histone superfamily protein | chr1:2421435-2421746 REVERSE LENGTH=103		-	-	-	-	-	-	-	117	123	120
1709	AT5G59690.1	| Histone superfamily protein | chr5:24051649-24051960 FORWARD LENGTH=103		-	-	-	-	-	-	-	117	123	120
1713	AT1G07660.1	| Histone superfamily protein | chr1:2369212-2369523 FORWARD LENGTH=103		-	-	-	-	-	-	-	117	123	120
1714	AT3G45930.1	| Histone superfamily protein | chr3:16883390-16883701 FORWARD LENGTH=103		-	-	-	-	-	-	-	117	123	120
1715	AT5G59970.1	| Histone superfamily protein | chr5:24146352-24146663 REVERSE LENGTH=103		-	-	-	-	-	-	-	117	123	120
1718	AT2G28740.1	HIS4 | histone H4 | chr2:12329643-12329954 REVERSE LENGTH=103		-	-	-	-	-	-	-	117	123	120
1719	AT3G46320.1	| Histone superfamily protein | chr3:17020043-17020354 REVERSE LENGTH=103		-	-	-	-	-	-	-	117	123	120
1697	AT1G06680.2	PSBP-1, OEE2, PSII-P | photosystem II subunit P-1 | chr1:2048076-2049186 FORWARD LENGTH=219		-	-	-	-	-	-	-	124	113	118.5
1698	AT1G06680.1	PSBP-1, OEE2, PSII-P, OE23 | photosystem II subunit P-1 | chr1:2047940-2049186 FORWARD LENGTH=263		-	-	-	-	-	-	-	124	113	118.5
1138	AT4G20260.1	ATPCAP1, PCAP1 | plasma-membrane associated cation-binding protein 1 | chr4:10941593-10943227 FORWARD LENGTH=225		-	-	-	26	103	-	32	240	189	118
1139	AT4G20260.3	ATPCAP1, PCAP1 | plasma-membrane associated cation-binding protein 1 | chr4:10941593-10943227 FORWARD LENGTH=225		-	-	-	26	103	-	32	240	189	118
1140	AT4G20260.2	ATPCAP1, PCAP1 | plasma-membrane associated cation-binding protein 1 | chr4:10941593-10943227 FORWARD LENGTH=225		-	-	-	26	103	-	32	240	189	118
1142	AT4G20260.4	ATPCAP1, PCAP1 | plasma-membrane associated cation-binding protein 1 | chr4:10941593-10943227 FORWARD LENGTH=226		-	-	-	26	103	-	32	240	189	118
1143	AT4G20260.6	PCAP1 | plasma-membrane associated cation-binding protein 1 | chr4:10941593-10943227 FORWARD LENGTH=166		-	-	-	26	103	-	-	195	148	118
1494	AT5G25060.1	| RNA recognition motif (RRM)-containing protein | chr5:8634219-8639984 REVERSE LENGTH=946		-	-	-	-	-	-	85	79	190	118
1710	AT3G07590.1	| Small nuclear ribonucleoprotein family protein | chr3:2423146-2423958 FORWARD LENGTH=114		-	-	-	-	-	-	-	117	-	117
1711	AT3G07590.2	| Small nuclear ribonucleoprotein family protein | chr3:2423146-2423958 FORWARD LENGTH=114		-	-	-	-	-	-	-	117	-	117
1716	AT4G02840.1	| Small nuclear ribonucleoprotein family protein | chr4:1264726-1266253 FORWARD LENGTH=116		-	-	-	-	-	-	-	117	-	117
1717	AT4G02840.2	| Small nuclear ribonucleoprotein family protein | chr4:1264726-1266253 FORWARD LENGTH=126		-	-	-	-	-	-	-	117	-	117
1720	AT5G54440.1	CLUB, AtTRS130 | CLUB | chr5:22100056-22107695 FORWARD LENGTH=1259		-	-	-	-	-	-	-	117	-	117
1938	AT3G26070.1	| Plastid-lipid associated protein PAP / fibrillin family protein | chr3:9526904-9528199 FORWARD LENGTH=242		-	-	-	-	-	-	-	41	192	116.5
1047	AT2G01250.1	| Ribosomal protein L30/L7 family protein | chr2:132943-134264 REVERSE LENGTH=242		-	-	-	69	-	-	52	-	227	116
1182	AT5G19820.1	emb2734 | ARM repeat superfamily protein | chr5:6695731-6701247 REVERSE LENGTH=1116		-	-	-	-	160	-	117	146	41	116
1692	AT5G59240.1	| Ribosomal protein S8e family protein | chr5:23902626-23903670 REVERSE LENGTH=210		-	-	-	-	-	-	-	131	101	116
1723	AT5G51430.1	EYE | conserved oligomeric Golgi complex component-related / COG complex component-related | chr5:20887044-20890795 REVERSE LENGTH=836		-	-	-	-	-	-	-	116	-	116
1725	AT5G11040.1	TRS120, AtTRS120 | TRS120 | chr5:3495332-3500610 FORWARD LENGTH=1186		-	-	-	-	-	-	-	116	-	116
1207	AT5G22370.1	EMB1705, QQT1 | P-loop containing nucleoside triphosphate hydrolases superfamily protein | chr5:7406587-7408509 FORWARD LENGTH=298		-	-	-	-	115	-	-	-	-	115
1208	AT5G22370.2	EMB1705, QQT1 | P-loop containing nucleoside triphosphate hydrolases superfamily protein | chr5:7406587-7408509 FORWARD LENGTH=298		-	-	-	-	115	-	-	-	-	115
1726	AT4G11960.1	PGRL1B | PGR5-like B | chr4:7175340-7177709 REVERSE LENGTH=313		-	-	-	-	-	-	-	115	-	115
1796	AT1G74050.1	| Ribosomal protein L6 family protein | chr1:27847256-27848680 REVERSE LENGTH=233		-	-	-	-	-	-	-	81	149	115
1798	AT1G74060.1	| Ribosomal protein L6 family protein | chr1:27850033-27851299 REVERSE LENGTH=233		-	-	-	-	-	-	-	81	149	115
1580	AT5G16970.1	AT-AER, AER | alkenal reductase | chr5:5576291-5578001 REVERSE LENGTH=345		-	-	-	-	-	-	26	160	157	114.333
2056	AT5G03690.2	| Aldolase superfamily protein | chr5:963389-964982 REVERSE LENGTH=359		-	-	-	-	-	-	-	-	114	114
2057	AT5G03690.1	| Aldolase superfamily protein | chr5:963389-964982 REVERSE LENGTH=393		-	-	-	-	-	-	-	-	114	114
1062	AT3G45980.1	H2B, HTB9 | Histone superfamily protein | chr3:16897492-16897944 REVERSE LENGTH=150		-	-	-	52	-	-	118	145	140	113.75
1601	AT5G02870.2	| Ribosomal protein L4/L1 family | chr5:657830-659526 FORWARD LENGTH=406		-	-	-	-	-	-	20	208	113	113.667
1602	AT5G02870.1	| Ribosomal protein L4/L1 family | chr5:657830-659526 FORWARD LENGTH=407		-	-	-	-	-	-	20	208	113	113.667
1729	AT3G53130.1	LUT1, CYP97C1 | Cytochrome P450 superfamily protein | chr3:19692812-19695278 FORWARD LENGTH=539		-	-	-	-	-	-	-	113	-	113
2058	AT1G55090.1	| carbon-nitrogen hydrolase family protein | chr1:20554857-20558188 FORWARD LENGTH=725		-	-	-	-	-	-	-	-	113	113
1485	AT1G49300.2	ATRAB7, ATRABG3E, RABG3E | RAB GTPase homolog G3E | chr1:18234842-18236968 FORWARD LENGTH=206		-	-	-	-	-	-	112	-	-	112
1486	AT1G49300.1	ATRAB7, ATRABG3E, RABG3E | RAB GTPase homolog G3E | chr1:18234842-18236968 FORWARD LENGTH=206		-	-	-	-	-	-	112	-	-	112
1675	AT2G34840.1	| Coatomer epsilon subunit | chr2:14702603-14704165 FORWARD LENGTH=293		-	-	-	-	-	-	-	151	73	112
1676	AT2G34840.2	| Coatomer epsilon subunit | chr2:14702932-14704165 FORWARD LENGTH=214		-	-	-	-	-	-	-	151	73	112
1173	AT2G02100.1	LCR69, PDF2.2 | low-molecular-weight cysteine-rich 69 | chr2:528397-528885 FORWARD LENGTH=77		-	-	-	-	208	-	50	-	77	111.667
1213	AT3G03110.1	XPO1B, CRM1B | exportin 1B | chr3:708966-716879 FORWARD LENGTH=1076		-	-	-	-	106	-	-	94	134	111.333
1737	AT1G61580.1	RPL3B, ARP2 | R-protein L3 B | chr1:22720833-22722402 REVERSE LENGTH=390		-	-	-	-	-	-	-	111	-	111
1543	AT3G11270.1	MEE34 | Mov34/MPN/PAD-1 family protein | chr3:3528989-3531317 FORWARD LENGTH=310		-	-	-	-	-	-	48	145	139	110.667
1545	AT5G05780.1	RPN8A, AE3, ATHMOV34 | RP non-ATPase subunit 8A | chr5:1735862-1738176 FORWARD LENGTH=308		-	-	-	-	-	-	48	145	139	110.667
1927	AT1G52570.1	PLDALPHA2 | phospholipase D alpha 2 | chr1:19583940-19586551 REVERSE LENGTH=810		-	-	-	-	-	-	-	43	178	110.5
1227	AT1G61520.3	LHCA3 | photosystem I light harvesting complex gene 3 | chr1:22700152-22701149 FORWARD LENGTH=273		-	-	-	-	93	-	-	126	112	110.333
1228	AT1G61520.2	LHCA3 | photosystem I light harvesting complex gene 3 | chr1:22700493-22701149 FORWARD LENGTH=218		-	-	-	-	93	-	-	126	112	110.333
1229	AT1G61520.1	LHCA3 | photosystem I light harvesting complex gene 3 | chr1:22700152-22701149 FORWARD LENGTH=273		-	-	-	-	93	-	-	126	112	110.333
1487	AT3G45030.1	| Ribosomal protein S10p/S20e family protein | chr3:16471606-16472312 REVERSE LENGTH=124		-	-	-	-	-	-	88	140	103	110.333
1488	AT5G62300.2	| Ribosomal protein S10p/S20e family protein | chr5:25021388-25022235 REVERSE LENGTH=124		-	-	-	-	-	-	88	140	103	110.333
1489	AT5G62300.1	| Ribosomal protein S10p/S20e family protein | chr5:25021388-25022235 REVERSE LENGTH=124		-	-	-	-	-	-	88	140	103	110.333
1082	AT5G59910.1	HTB4 | Histone superfamily protein | chr5:24127206-24127658 FORWARD LENGTH=150		-	-	-	37	-	-	118	145	140	110
1740	AT5G26760.2	| unknown protein; CONTAINS InterPro DOMAIN/s: Protein of unknown function DUF408 (InterPro:IPR007308); Has 35333 Blast hits to 34131 proteins in 2444 species: Archae - 798; Bacteria - 22429; Metazoa - 974; Fungi - 991; Plants - 531; Viruses - 0; O		-	-	-	-	-	-	-	110	-	110
1741	AT5G26760.1	| unknown protein; Has 30201 Blast hits to 17322 proteins in 780 species: Archae - 12; Bacteria - 1396; Metazoa - 17338; Fungi - 3422; Plants - 5037; Viruses - 0; Other Eukaryotes - 2996 (source: NCBI BLink). | chr5:9403869-9405704 REVERSE LENGTH=4		-	-	-	-	-	-	-	110	-	110
2059	AT2G34480.1	| Ribosomal protein L18ae/LX family protein | chr2:14532916-14534161 REVERSE LENGTH=178		-	-	-	-	-	-	-	-	110	110
1101	AT1G07790.1	HTB1 | Histone superfamily protein | chr1:2413049-2413495 FORWARD LENGTH=148		-	-	-	33	-	-	118	145	140	109
1102	AT5G22880.1	H2B, HTB2 | histone B2 | chr5:7652130-7652567 REVERSE LENGTH=145		-	-	-	33	-	-	118	145	140	109
1103	AT2G28720.1	| Histone superfamily protein | chr2:12327043-12327498 FORWARD LENGTH=151		-	-	-	33	-	-	118	145	140	109
1104	AT3G46030.1	HTB11 | Histone superfamily protein | chr3:16913614-16914051 REVERSE LENGTH=145		-	-	-	33	-	-	118	145	140	109
1509	AT3G01340.2	| Transducin/WD40 repeat-like superfamily protein | chr3:127557-128465 REVERSE LENGTH=302		-	-	-	-	-	-	66	-	152	109
1510	AT3G01340.1	| Transducin/WD40 repeat-like superfamily protein | chr3:127557-128465 REVERSE LENGTH=302		-	-	-	-	-	-	66	-	152	109
1742	AT3G09390.1	MT2A, ATMT-K, ATMT-1 | metallothionein 2A | chr3:2889737-2890188 REVERSE LENGTH=81		-	-	-	-	-	-	-	109	-	109
1743	AT5G42220.1	| Ubiquitin-like superfamily protein | chr5:16872962-16877455 FORWARD LENGTH=879		-	-	-	-	-	-	-	109	-	109
1744	AT4G02930.1	| GTP binding Elongation factor Tu family protein | chr4:1295751-1298354 REVERSE LENGTH=454		-	-	-	-	-	-	-	109	-	109
1761	AT3G56150.2	EIF3C | eukaryotic translation initiation factor 3C | chr3:20833790-20836820 REVERSE LENGTH=900		-	-	-	-	-	-	-	92	126	109
1762	AT3G56150.1	EIF3C, ATEIF3C-1, EIF3C-1, ATTIF3C1, TIF3C1 | eukaryotic translation initiation factor 3C | chr3:20833790-20836820 REVERSE LENGTH=900		-	-	-	-	-	-	-	92	126	109
2060	AT3G26340.1	| N-terminal nucleophile aminohydrolases (Ntn hydrolases) superfamily protein | chr3:9650600-9652572 REVERSE LENGTH=273		-	-	-	-	-	-	-	-	109	109
1732	AT1G14850.1	NUP155 | nucleoporin 155 | chr1:5116921-5123259 REVERSE LENGTH=1464		-	-	-	-	-	-	-	113	103	108
1246	AT5G55040.1	| DNA-binding bromodomain-containing protein | chr5:22327727-22331703 REVERSE LENGTH=916		-	-	-	-	70	145	-	-	-	107.5
1247	AT5G55040.2	| DNA-binding bromodomain-containing protein | chr5:22327727-22331703 REVERSE LENGTH=916		-	-	-	-	70	145	-	-	-	107.5
1210	AT5G45280.2	| Pectinacetylesterase family protein | chr5:18346862-18349488 FORWARD LENGTH=391		-	-	-	-	108	106	-	-	-	107
1211	AT5G45280.1	| Pectinacetylesterase family protein | chr5:18346862-18349432 FORWARD LENGTH=370		-	-	-	-	108	106	-	-	-	107
1746	AT5G20140.1	| SOUL heme-binding family protein | chr5:6799047-6800892 REVERSE LENGTH=378		-	-	-	-	-	-	-	107	-	107
1747	AT5G20140.2	| SOUL heme-binding family protein | chr5:6799066-6800892 REVERSE LENGTH=395		-	-	-	-	-	-	-	107	-	107
2061	AT2G07732.1	| Ribulose bisphosphate carboxylase large chain, catalytic domain | chr2:3468424-3468774 REVERSE LENGTH=116		-	-	-	-	-	-	-	-	107	107
1736	AT2G40300.1	ATFER4, FER4 | ferritin 4 | chr2:16831501-16833214 REVERSE LENGTH=259		-	-	-	-	-	-	-	112	101	106.5
1212	AT2G24765.1	ARF3, ARL1, ATARL1 | ADP-ribosylation factor 3 | chr2:10562822-10564961 FORWARD LENGTH=182		-	-	-	-	106	-	-	-	-	106
1541	AT2G46820.2	PTAC8, TMP14, PSAP, PSI-P | photosystem I P subunit | chr2:19243729-19244870 FORWARD LENGTH=174		-	-	-	-	-	-	49	159	110	106
1542	AT2G46820.1	PTAC8, TMP14, PSAP, PSI-P | photosystem I P subunit | chr2:19243729-19244870 FORWARD LENGTH=174		-	-	-	-	-	-	49	159	110	106
1739	AT5G09500.1	| Ribosomal protein S19 family protein | chr5:2954044-2954850 REVERSE LENGTH=150		-	-	-	-	-	-	-	110	102	106
1748	AT4G38600.1	KAK, UPL3 | HEAT repeat ;HECT-domain (ubiquitin-transferase) | chr4:18041503-18049292 REVERSE LENGTH=1888		-	-	-	-	-	-	-	106	-	106
1854	AT1G32380.1	PRS2 | phosphoribosyl pyrophosphate (PRPP) synthase 2 | chr1:11682033-11684229 FORWARD LENGTH=400		-	-	-	-	-	-	-	63	149	106
2062	AT3G25520.2	ATL5 | ribosomal protein L5 | chr3:9269573-9270434 REVERSE LENGTH=190		-	-	-	-	-	-	-	-	106	106
1388	AT4G10450.1	| Ribosomal protein L6 family | chr4:6463201-6464458 REVERSE LENGTH=194		-	-	-	-	-	99	-	122	96	105.667
1752	AT2G20450.1	| Ribosomal protein L14 | chr2:8813923-8815071 FORWARD LENGTH=134		-	-	-	-	-	-	-	102	108	105
2063	AT4G01150.2	| unknown protein; FUNCTIONS IN: molecular_function unknown; INVOLVED IN: biological_process unknown; LOCATED IN: chloroplast thylakoid membrane, chloroplast, plastoglobule; EXPRESSED IN: 22 plant structures; EXPRESSED DURING: 14 growth stages; Has		-	-	-	-	-	-	-	-	105	105
1463	AT4G40030.3	| Histone superfamily protein | chr4:18555840-18556417 REVERSE LENGTH=136		-	-	-	-	-	-	251	23	40	104.667
1464	AT4G40030.2	| Histone superfamily protein | chr4:18555840-18556827 REVERSE LENGTH=164		-	-	-	-	-	-	251	23	40	104.667
1465	AT4G40030.1	| Histone superfamily protein | chr4:18555840-18556417 REVERSE LENGTH=136		-	-	-	-	-	-	251	23	40	104.667
1466	AT1G75600.1	| Histone superfamily protein | chr1:28390753-28391461 FORWARD LENGTH=136		-	-	-	-	-	-	251	23	40	104.667
1467	AT5G10980.1	| Histone superfamily protein | chr5:3472591-3473349 REVERSE LENGTH=136		-	-	-	-	-	-	251	23	40	104.667
1468	AT4G40040.1	| Histone superfamily protein | chr4:18557539-18558236 REVERSE LENGTH=136		-	-	-	-	-	-	251	23	40	104.667
1469	AT4G40040.2	| Histone superfamily protein | chr4:18557539-18558236 REVERSE LENGTH=136		-	-	-	-	-	-	251	23	40	104.667
1672	AT4G30920.1	| Cytosol aminopeptidase family protein | chr4:15046589-15049304 REVERSE LENGTH=583		-	-	-	-	-	-	-	158	51	104.5
1184	AT3G62830.2	UXS2, ATUXS2 | NAD(P)-binding Rossmann-fold superfamily protein | chr3:23232539-23235353 FORWARD LENGTH=445		-	-	-	-	156	-	113	44	-	104.333
1185	AT3G62830.1	UXS2, ATUXS2, AUD1 | NAD(P)-binding Rossmann-fold superfamily protein | chr3:23232539-23235353 FORWARD LENGTH=445		-	-	-	-	156	-	113	44	-	104.333
1189	AT1G29920.1	CAB2, AB165, LHCB1.1 | chlorophyll A/B-binding protein 2 | chr1:10475089-10475892 REVERSE LENGTH=267		-	-	-	-	135	-	-	91	87	104.333
1190	AT1G29910.1	CAB3, AB180, LHCB1.2 | chlorophyll A/B binding protein 3 | chr1:10472443-10473246 REVERSE LENGTH=267		-	-	-	-	135	-	-	91	87	104.333
1191	AT1G29930.1	CAB1, AB140, CAB140, LHCB1.3 | chlorophyll A/B binding protein 1 | chr1:10478071-10478874 FORWARD LENGTH=267		-	-	-	-	135	-	-	91	87	104.333
1192	AT2G34420.1	LHB1B2, LHCB1.5 | photosystem II light harvesting complex gene B1B2 | chr2:14522716-14523513 REVERSE LENGTH=265		-	-	-	-	135	-	-	91	87	104.333
1023	AT5G52640.1	HSP81-1, ATHS83, HSP81.1, HSP83, ATHSP90.1, AtHsp90-1, HSP90.1 | heat shock protein 90.1 | chr5:21352542-21355147 FORWARD LENGTH=705		-	-	-	93	64	72	146	133	117	104.167
2064	AT4G24830.2	| arginosuccinate synthase family | chr4:12793085-12795857 REVERSE LENGTH=450		-	-	-	-	-	-	-	-	104	104
2065	AT4G24830.1	| arginosuccinate synthase family | chr4:12793085-12795857 REVERSE LENGTH=494		-	-	-	-	-	-	-	-	104	104
2066	ATCG01240.1	RPS7.2 | ribosomal protein S7 | chrC:140704-141171 FORWARD LENGTH=155		-	-	-	-	-	-	-	-	104	104
2067	ATCG00900.1	RPS7.1, RPS7 | Ribosomal protein S7p/S5e family protein | chrC:97478-97945 REVERSE LENGTH=155		-	-	-	-	-	-	-	-	104	104
1065	AT5G37600.1	ATGSR1, GLN1;1, GSR 1, ATGLN1;1 | glutamine synthase clone R1 | chr5:14933574-14935656 REVERSE LENGTH=356		-	-	-	48	-	127	72	169	102	103.6
1686	AT1G18080.1	ATARCA, RACK1A_AT, RACK1A | Transducin/WD40 repeat-like superfamily protein | chr1:6222325-6223901 FORWARD LENGTH=327		-	-	-	-	-	-	-	137	70	103.5
1778	AT1G75950.1	SKP1, ASK1, ATSKP1, SKP1A, UIP1 | S phase kinase-associated protein 1 | chr1:28516715-28517454 FORWARD LENGTH=160		-	-	-	-	-	-	-	87	120	103.5
1209	AT1G20670.1	| DNA-binding bromodomain-containing protein | chr1:7164537-7167933 REVERSE LENGTH=652		-	-	-	-	113	93	-	-	-	103
1214	AT2G35780.1	scpl26 | serine carboxypeptidase-like 26 | chr2:15037733-15040104 REVERSE LENGTH=452		-	-	-	-	103	-	-	-	-	103
1757	AT4G25970.1	PSD3 | phosphatidylserine decarboxylase 3 | chr4:13184240-13189139 FORWARD LENGTH=635		-	-	-	-	-	-	-	97	109	103
1544	AT3G11270.2	MEE34 | Mov34/MPN/PAD-1 family protein | chr3:3528989-3531317 FORWARD LENGTH=307		-	-	-	-	-	-	48	145	115	102.667
1546	AT5G05780.2	RPN8A | RP non-ATPase subunit 8A | chr5:1735862-1738176 FORWARD LENGTH=305		-	-	-	-	-	-	48	145	115	102.667
1052	AT3G14310.1	ATPME3, PME3 | pectin methylesterase 3 | chr3:4772214-4775095 REVERSE LENGTH=592		-	-	-	64	-	-	-	106	137	102.333
1751	AT1G09620.1	| ATP binding;leucine-tRNA ligases;aminoacyl-tRNA ligases;nucleotide binding;ATP binding;aminoacyl-tRNA ligases | chr1:3113077-3116455 REVERSE LENGTH=1091		-	-	-	-	-	-	-	102	-	102
1753	AT1G48610.2	| AT hook motif-containing protein | chr1:17971322-17972798 REVERSE LENGTH=198		-	-	-	-	-	-	-	101	-	101
1754	AT1G48610.1	| AT hook motif-containing protein | chr1:17971027-17972798 REVERSE LENGTH=212		-	-	-	-	-	-	-	101	-	101
2068	AT3G11400.2	EIF3G1, ATEIF3G1 | eukaryotic translation initiation factor 3G1 | chr3:3578536-3580366 FORWARD LENGTH=321		-	-	-	-	-	-	-	-	101	101
2069	AT3G11400.1	EIF3G1, ATEIF3G1 | eukaryotic translation initiation factor 3G1 | chr3:3578536-3580366 FORWARD LENGTH=294		-	-	-	-	-	-	-	-	101	101
1074	AT5G22650.2	HD2B, HDT02, HDT2, ATHD2B, HDA4, HD2 | histone deacetylase 2B | chr5:7534120-7536054 FORWARD LENGTH=305		-	-	-	39	27	-	-	192	144	100.5
1075	AT5G22650.1	HD2B, HDT02, HDT2, ATHD2B, HDA4, HD2, ATHD2 | histone deacetylase 2B | chr5:7534120-7536054 FORWARD LENGTH=306		-	-	-	39	27	-	-	192	144	100.5
1788	AT4G36130.1	| Ribosomal protein L2 family | chr4:17097613-17098656 FORWARD LENGTH=258		-	-	-	-	-	-	-	84	117	100.5
1196	AT3G01890.1	| SWIB/MDM2 domain superfamily protein | chr3:310332-311772 FORWARD LENGTH=458	SWP73A	-	-	-	-	129	71	-	-	-	100
2070	AT3G08900.1	RGP3, RGP | reversibly glycosylated polypeptide 3 | chr3:2708347-2709714 REVERSE LENGTH=362		-	-	-	-	-	-	-	-	100	100
1559	AT4G24620.1	PGI1, PGI | phosphoglucose isomerase 1 | chr4:12708972-12712610 REVERSE LENGTH=613		-	-	-	-	-	-	44	155	-	99.5
1786	AT2G18020.1	EMB2296 | Ribosomal protein L2 family | chr2:7837151-7838160 FORWARD LENGTH=258		-	-	-	-	-	-	-	84	115	99.5
1141	AT4G20260.5	PCAP1 | plasma-membrane associated cation-binding protein 1 | chr4:10941593-10943120 FORWARD LENGTH=167		-	-	-	26	103	-	32	172	163	99.2
1220	AT5G37540.1	| Eukaryotic aspartyl protease family protein | chr5:14912862-14914190 FORWARD LENGTH=442		-	-	-	-	98	100	-	-	-	99
1755	AT3G06650.1	ACLB-1 | ATP-citrate lyase B-1 | chr3:2079247-2082633 REVERSE LENGTH=608		-	-	-	-	-	-	-	99	-	99
1875	AT3G04920.1	| Ribosomal protein S24e family protein | chr3:1360989-1362065 FORWARD LENGTH=133		-	-	-	-	-	-	-	57	141	99
1906	AT5G28060.1	| Ribosomal protein S24e family protein | chr5:10069791-10070792 REVERSE LENGTH=133		-	-	-	-	-	-	-	49	149	99
1397	AT5G06870.1	PGIP2, ATPGIP2 | polygalacturonase inhibiting protein 2 | chr5:2133941-2135016 FORWARD LENGTH=330		-	-	-	-	-	71	125	-	-	98
1779	AT3G27830.1	RPL12-A, RPL12 | ribosomal protein L12-A | chr3:10318576-10319151 FORWARD LENGTH=191		-	-	-	-	-	-	-	86	109	97.5
1784	AT3G27850.1	RPL12-C | ribosomal protein L12-C | chr3:10324905-10325468 FORWARD LENGTH=187		-	-	-	-	-	-	-	86	109	97.5
1026	AT2G33610.1	ATSWI3B, CHB2, SWI3B | switch subunit 3 | chr2:14229023-14231149 FORWARD LENGTH=469	SWI3B	-	-	-	92	167	32	-	-	-	97
1560	AT4G24620.2	PGI1, PGI | phosphoglucose isomerase 1 | chr4:12709097-12712610 REVERSE LENGTH=570		-	-	-	-	-	-	44	150	-	97
1756	AT4G10840.1	| Tetratricopeptide repeat (TPR)-like superfamily protein | chr4:6656614-6659033 FORWARD LENGTH=609		-	-	-	-	-	-	-	97	-	97
1712	AT1G07660.2	| Histone superfamily protein | chr1:2369212-2369523 FORWARD LENGTH=86		-	-	-	-	-	-	-	117	75	96
1770	AT3G48930.1	EMB1080 | Nucleic acid-binding, OB-fold-like protein | chr3:18141017-18142189 REVERSE LENGTH=160		-	-	-	-	-	-	-	88	104	96
2071	AT2G44310.1	| Calcium-binding EF-hand family protein | chr2:18309285-18309713 FORWARD LENGTH=142		-	-	-	-	-	-	-	-	96	96
1031	AT3G62290.3	ARFA1E | ADP-ribosylation factor A1E | chr3:23052287-23053545 FORWARD LENGTH=181		-	-	-	87	-	-	106	115	75	95.75
1032	AT3G62290.2	ARFA1E | ADP-ribosylation factor A1E | chr3:23052287-23053545 FORWARD LENGTH=181		-	-	-	87	-	-	106	115	75	95.75
1033	AT3G62290.1	ATARFA1E, ARFA1E | ADP-ribosylation factor A1E | chr3:23052287-23053545 FORWARD LENGTH=181		-	-	-	87	-	-	106	115	75	95.75
1034	AT1G23490.1	ATARFA1A, ATARF1, ATARF, ARF1 | ADP-ribosylation factor 1 | chr1:8337232-8338373 FORWARD LENGTH=181		-	-	-	87	-	-	106	115	75	95.75
1036	AT2G47170.1	ARF1A1C | Ras-related small GTP-binding family protein | chr2:19367264-19368518 FORWARD LENGTH=181		-	-	-	87	-	-	106	115	75	95.75
1037	AT1G70490.2	ATARFA1D, ARFA1D | Ras-related small GTP-binding family protein | chr1:26564162-26565152 REVERSE LENGTH=181		-	-	-	87	-	-	106	115	75	95.75
1038	AT1G70490.1	ATARFA1D, ARFA1D | Ras-related small GTP-binding family protein | chr1:26564162-26565152 REVERSE LENGTH=181		-	-	-	87	-	-	106	115	75	95.75
1039	AT1G70490.3	ATARFA1D, ARFA1D | Ras-related small GTP-binding family protein | chr1:26564162-26565152 REVERSE LENGTH=181		-	-	-	87	-	-	106	115	75	95.75
1040	AT5G14670.1	ATARFA1B, ARFA1B | ADP-ribosylation factor A1B | chr5:4729319-4730495 FORWARD LENGTH=188		-	-	-	87	-	-	106	115	75	95.75
1041	AT1G10630.1	ATARFA1F, ARFA1F | ADP-ribosylation factor A1F | chr1:3513189-3514230 REVERSE LENGTH=181		-	-	-	87	-	-	106	115	75	95.75
1900	AT3G14290.1	PAE2 | 20S proteasome alpha subunit E2 | chr3:4764364-4766381 FORWARD LENGTH=237		-	-	-	-	-	-	-	51	139	95
2072	AT4G35450.4	AKR2, AFT, AKR2A | ankyrin repeat-containing protein 2 | chr4:16840072-16841759 FORWARD LENGTH=304		-	-	-	-	-	-	-	-	95	95
1279	AT2G39990.1	EIF2, AteIF3f, eIF3F | eukaryotic translation initiation factor 2 | chr2:16698332-16699929 REVERSE LENGTH=293		-	-	-	-	41	-	-	76	167	94.6667
1263	AT1G64790.2	ILA | ILITYHIA | chr1:24065232-24083403 REVERSE LENGTH=2696		-	-	-	-	54	-	-	42	186	94
1244	AT3G49870.1	ATARLA1C, ARLA1C | ADP-ribosylation factor-like A1C | chr3:18492674-18494021 REVERSE LENGTH=184		-	-	-	-	72	101	-	-	108	93.6667
1245	AT5G67560.1	ATARLA1D, ARLA1D | ADP-ribosylation factor-like A1D | chr5:26950579-26951913 FORWARD LENGTH=184		-	-	-	-	72	101	-	-	108	93.6667
1685	ATCG00720.1	PETB | photosynthetic electron transfer B | chrC:74841-76292 FORWARD LENGTH=215		-	-	-	-	-	-	-	139	48	93.5
1775	AT3G60110.1	| DNA-binding bromodomain-containing protein | chr3:22197993-22201159 FORWARD LENGTH=641		-	-	-	-	-	-	-	88	99	93.5
1259	AT3G63410.1	APG1, VTE3, IEP37, E37 | S-adenosyl-L-methionine-dependent methyltransferases superfamily protein | chr3:23415816-23417002 REVERSE LENGTH=338		-	-	-	-	64	52	-	-	162	92.6667
1027	AT5G12110.1	| Glutathione S-transferase, C-terminal-like;Translation elongation factor EF1B/ribosomal protein S6 | chr5:3914483-3915732 FORWARD LENGTH=228		-	-	-	92	-	-	83	103	90	92
1230	ATCG00780.1	RPL14 | ribosomal protein L14 | chrC:80696-81064 REVERSE LENGTH=122		-	-	-	-	92	-	-	-	-	92
1419	AT4G24800.2	| MA3 domain-containing protein | chr4:12782463-12784902 FORWARD LENGTH=702		-	-	-	-	-	27	-	155	94	92
1420	AT4G24800.3	| MA3 domain-containing protein | chr4:12782463-12784902 FORWARD LENGTH=702		-	-	-	-	-	27	-	155	94	92
1421	AT4G24800.1	| MA3 domain-containing protein | chr4:12782463-12784902 FORWARD LENGTH=702		-	-	-	-	-	27	-	155	94	92
2073	AT5G51120.3	PABN1 | polyadenylate-binding protein 1 | chr5:20779346-20781241 FORWARD LENGTH=142		-	-	-	-	-	-	-	-	92	92
2074	AT5G51120.2	PABN1 | polyadenylate-binding protein 1 | chr5:20779760-20781241 FORWARD LENGTH=265		-	-	-	-	-	-	-	-	92	92
2075	AT5G51120.1	PABN1, ATPABN1 | polyadenylate-binding protein 1 | chr5:20779760-20781241 FORWARD LENGTH=227		-	-	-	-	-	-	-	-	92	92
2076	AT4G13550.1	| triglyceride lipases;triglyceride lipases | chr4:7871251-7876160 REVERSE LENGTH=715		-	-	-	-	-	-	-	-	92	92
1759	AT4G21280.1	PSBQ, PSBQA, PSBQ-1 | photosystem II subunit QA | chr4:11334446-11335587 FORWARD LENGTH=223		-	-	-	-	-	-	-	97	85	91
1764	AT4G25450.1	ATNAP8, NAP8 | non-intrinsic ABC protein 8 | chr4:13009845-13013912 REVERSE LENGTH=714		-	-	-	-	-	-	-	91	-	91
1765	AT4G25450.2	ATNAP8, NAP8 | non-intrinsic ABC protein 8 | chr4:13010367-13013912 REVERSE LENGTH=618		-	-	-	-	-	-	-	91	-	91
1766	AT4G25450.3	ATNAP8, NAP8 | non-intrinsic ABC protein 8 | chr4:13009845-13013229 REVERSE LENGTH=545		-	-	-	-	-	-	-	91	-	91
2077	AT4G32260.1	| ATPase, F0 complex, subunit B/B', bacterial/chloroplast | chr4:15573859-15574586 REVERSE LENGTH=219		-	-	-	-	-	-	-	-	91	91
1812	AT2G38530.1	LTP2, LP2, cdf3 | lipid transfer protein 2 | chr2:16128481-16128948 FORWARD LENGTH=118		-	-	-	-	-	-	-	76	105	90.5
1058	AT1G14320.1	SAC52, RPL10, RPL10A | Ribosomal protein L16p/L10e family protein | chr1:4888270-4889408 FORWARD LENGTH=220		-	-	-	60	-	-	-	89	121	90
1059	AT1G26910.1	RPL10B | Ribosomal protein L16p/L10e family protein | chr1:9321709-9322813 FORWARD LENGTH=221		-	-	-	60	-	-	-	89	121	90
1060	AT1G66580.1	SAG24, RPL10C | senescence associated gene 24 | chr1:24839208-24840439 FORWARD LENGTH=221		-	-	-	60	-	-	-	89	121	90
1128	AT2G37470.1	| Histone superfamily protein | chr2:15736832-15737248 FORWARD LENGTH=138		-	-	-	27	-	-	118	114	101	90
1130	AT5G02570.1	| Histone superfamily protein | chr5:576742-577140 REVERSE LENGTH=132		-	-	-	27	-	-	118	114	101	90
1249	AT3G53520.4	UXS1 | UDP-glucuronic acid decarboxylase 1 | chr3:19841635-19844057 FORWARD LENGTH=458		-	-	-	-	67	-	113	-	-	90
1250	AT3G53520.1	UXS1, ATUXS1 | UDP-glucuronic acid decarboxylase 1 | chr3:19841635-19844057 FORWARD LENGTH=435		-	-	-	-	67	-	113	-	-	90
1251	AT3G53520.3	UXS1, ATUXS1 | UDP-glucuronic acid decarboxylase 1 | chr3:19841635-19843520 FORWARD LENGTH=354		-	-	-	-	67	-	113	-	-	90
1252	AT3G53520.2	UXS1, ATUXS1 | UDP-glucuronic acid decarboxylase 1 | chr3:19841635-19844057 FORWARD LENGTH=433		-	-	-	-	67	-	113	-	-	90
1577	AT3G18740.1	| Ribosomal protein L7Ae/L30e/S12e/Gadd45 family protein | chr3:6453437-6453870 FORWARD LENGTH=112		-	-	-	-	-	-	26	125	119	90
1125	AT3G53650.1	| Histone superfamily protein | chr3:19889358-19889774 FORWARD LENGTH=138		-	-	-	27	-	-	117	114	101	89.75
1018	AT5G07980.1	| dentin sialophosphoprotein-related | chr5:2549432-2554669 REVERSE LENGTH=1501		-	-	-	104	74	-	-	-	-	89
2078	AT1G22880.1	ATGH9B4, ATCEL5, CEL5 | cellulase 5 | chr1:8095770-8097539 FORWARD LENGTH=484		-	-	-	-	-	-	-	-	89	89
2079	AT1G22880.2	ATGH9B4, ATCEL5, CEL5 | cellulase 5 | chr1:8096103-8097539 FORWARD LENGTH=400		-	-	-	-	-	-	-	-	89	89
2080	AT3G20650.2	| mRNA capping enzyme family protein | chr3:7221168-7223939 REVERSE LENGTH=369		-	-	-	-	-	-	-	-	89	89
2081	AT3G20650.1	| mRNA capping enzyme family protein | chr3:7221168-7223939 REVERSE LENGTH=370		-	-	-	-	-	-	-	-	89	89
1852	AT2G36740.1	SWC2, ATSWC2 | sequence-specific DNA binding transcription factors;DNA binding;DNA binding | chr2:15407066-15409430 REVERSE LENGTH=365	SWC2	-	-	-	-	-	-	-	63	114	88.5
1769	AT4G30910.1	| Cytosol aminopeptidase family protein | chr4:15042621-15045248 REVERSE LENGTH=581		-	-	-	-	-	-	-	88	-	88
1771	AT4G36080.3	| phosphotransferases, alcohol group as acceptor;binding;inositol or phosphatidylinositol kinases | chr4:17059996-17077628 REVERSE LENGTH=3809	TRA1	-	-	-	-	-	-	-	88	-	88
1772	AT4G36080.2	| phosphotransferases, alcohol group as acceptor;binding;inositol or phosphatidylinositol kinases | chr4:17059996-17077628 REVERSE LENGTH=3804	TRA1	-	-	-	-	-	-	-	88	-	88
1773	AT4G36080.1	| phosphotransferases, alcohol group as acceptor;binding;inositol or phosphatidylinositol kinases | chr4:17059996-17077628 REVERSE LENGTH=3834	TRA1	-	-	-	-	-	-	-	88	-	88
1774	AT2G17930.1	| Phosphatidylinositol 3- and 4-kinase family protein with FAT domain | chr2:7784455-7802230 REVERSE LENGTH=3858		-	-	-	-	-	-	-	88	-	88
1791	AT4G15530.2	PPDK | pyruvate orthophosphate dikinase | chr4:8864828-8869183 REVERSE LENGTH=875		-	-	-	-	-	-	-	81	95	88
1792	AT4G15530.3	PPDK | pyruvate orthophosphate dikinase | chr4:8864828-8869129 REVERSE LENGTH=857		-	-	-	-	-	-	-	81	95	88
1793	AT4G15530.4	PPDK | pyruvate orthophosphate dikinase | chr4:8864828-8870727 REVERSE LENGTH=956		-	-	-	-	-	-	-	81	95	88
1794	AT4G15530.5	PPDK | pyruvate orthophosphate dikinase | chr4:8864828-8870748 REVERSE LENGTH=963		-	-	-	-	-	-	-	81	95	88
1795	AT4G15530.1	PPDK | pyruvate orthophosphate dikinase | chr4:8864828-8870727 REVERSE LENGTH=956		-	-	-	-	-	-	-	81	95	88
1797	AT4G15530.6	PPDK | pyruvate orthophosphate dikinase | chr4:8864828-8870748 REVERSE LENGTH=963		-	-	-	-	-	-	-	81	95	88
2082	AT5G14250.1	COP13, CSN3, FUS11 | Proteasome component (PCI) domain protein | chr5:4597970-4600561 FORWARD LENGTH=429		-	-	-	-	-	-	-	-	88	88
2083	AT5G14250.2	COP13, CSN3, FUS11 | Proteasome component (PCI) domain protein | chr5:4597970-4599986 FORWARD LENGTH=356		-	-	-	-	-	-	-	-	88	88
1233	AT5G01530.1	LHCB4.1 | light harvesting complex photosystem II | chr5:209084-210243 FORWARD LENGTH=290		-	-	-	-	83	-	85	78	104	87.5
1831	AT5G38530.1	TSBtype2 | tryptophan synthase beta type 2 | chr5:15424097-15426294 FORWARD LENGTH=506		-	-	-	-	-	-	-	72	103	87.5
1390	AT4G01610.2	| Cysteine proteinases superfamily protein | chr4:694857-696937 FORWARD LENGTH=359		-	-	-	-	-	87	-	-	-	87
1391	AT4G01610.1	| Cysteine proteinases superfamily protein | chr4:694857-696937 FORWARD LENGTH=359		-	-	-	-	-	87	-	-	-	87
1493	AT3G19930.1	STP4, ATSTP4 | sugar transporter 4 | chr3:6935048-6936841 FORWARD LENGTH=514		-	-	-	-	-	-	87	-	-	87
1121	AT4G22320.2	| unknown protein; FUNCTIONS IN: molecular_function unknown; INVOLVED IN: biological_process unknown; EXPRESSED IN: 24 plant structures; EXPRESSED DURING: 14 growth stages; BEST Arabidopsis thaliana protein match is: unknown protein (TAIR:AT5G55210		-	-	-	28	165	67	-	-	-	86.6667
1122	AT4G22320.1	| unknown protein; BEST Arabidopsis thaliana protein match is: unknown protein (TAIR:AT5G55210.1); Has 8953 Blast hits to 5363 proteins in 542 species: Archae - 33; Bacteria - 806; Metazoa - 2454; Fungi - 831; Plants - 279; Viruses - 151; Other Euk		-	-	-	28	165	67	-	-	-	86.6667
1835	AT1G69230.2	SP1L2 | SPIRAL1-like2 | chr1:26026543-26027085 REVERSE LENGTH=110		-	-	-	-	-	-	-	72	101	86.5
1836	AT1G69230.1	SP1L2 | SPIRAL1-like2 | chr1:26026543-26027085 REVERSE LENGTH=110		-	-	-	-	-	-	-	72	101	86.5
1490	AT3G47370.3	| Ribosomal protein S10p/S20e family protein | chr3:17453671-17454437 REVERSE LENGTH=122		-	-	-	-	-	-	88	100	71	86.3333
1491	AT3G47370.2	| Ribosomal protein S10p/S20e family protein | chr3:17453671-17454437 REVERSE LENGTH=122		-	-	-	-	-	-	88	100	71	86.3333
1492	AT3G47370.1	| Ribosomal protein S10p/S20e family protein | chr3:17453671-17454437 REVERSE LENGTH=122		-	-	-	-	-	-	88	100	71	86.3333
1682	AT3G44750.1	HD2A, ATHD2A, HDA3, HDT1 | histone deacetylase 3 | chr3:16298045-16299585 FORWARD LENGTH=245		-	-	-	-	-	-	-	141	31	86
1683	AT3G44750.2	HDA3 | histone deacetylase 3 | chr3:16298045-16299585 FORWARD LENGTH=242		-	-	-	-	-	-	-	141	31	86
1781	AT4G11270.1	| Transducin/WD40 repeat-like superfamily protein | chr4:6854461-6859490 FORWARD LENGTH=1446		-	-	-	-	-	-	-	86	-	86
1044	AT5G60670.1	| Ribosomal protein L11 family protein | chr5:24381066-24381566 REVERSE LENGTH=166		-	-	-	73	-	-	-	-	98	85.5
1045	AT2G37190.1	| Ribosomal protein L11 family protein | chr2:15619559-15620059 REVERSE LENGTH=166		-	-	-	73	-	-	-	-	98	85.5
1046	AT3G53430.1	| Ribosomal protein L11 family protein | chr3:19809895-19810395 REVERSE LENGTH=166		-	-	-	73	-	-	-	-	98	85.5
1684	AT1G35140.1	PHI-1, EXL7 | Phosphate-responsive 1 family protein | chr1:12852089-12853018 FORWARD LENGTH=309		-	-	-	-	-	-	-	140	31	85.5
1053	AT3G60820.2	PBF1 | N-terminal nucleophile aminohydrolases (Ntn hydrolases) superfamily protein | chr3:22472038-22473809 REVERSE LENGTH=223		-	-	-	63	-	-	-	22	170	85
1054	AT3G60820.1	PBF1 | N-terminal nucleophile aminohydrolases (Ntn hydrolases) superfamily protein | chr3:22472038-22473809 REVERSE LENGTH=223		-	-	-	63	-	-	-	22	170	85
1055	AT3G60820.3	PBF1 | N-terminal nucleophile aminohydrolases (Ntn hydrolases) superfamily protein | chr3:22472038-22473809 REVERSE LENGTH=223		-	-	-	63	-	-	-	22	170	85
1225	AT4G37200.1	HCF164 | Thioredoxin superfamily protein | chr4:17509836-17511230 REVERSE LENGTH=261		-	-	-	-	97	71	-	-	-	84
1501	AT4G35450.1	AKR2, AFT, AKR2A | ankyrin repeat-containing protein 2 | chr4:16839862-16841759 FORWARD LENGTH=342		-	-	-	-	-	-	73	-	95	84
1502	AT4G35450.2	AKR2, AFT, AKR2A | ankyrin repeat-containing protein 2 | chr4:16839862-16841759 FORWARD LENGTH=342		-	-	-	-	-	-	73	-	95	84
1503	AT4G35450.3	AKR2, AFT, AKR2A | ankyrin repeat-containing protein 2 | chr4:16839862-16841759 FORWARD LENGTH=342		-	-	-	-	-	-	73	-	95	84
1504	AT4G35450.5	AKR2 | ankyrin repeat-containing protein 2 | chr4:16839862-16841759 FORWARD LENGTH=350		-	-	-	-	-	-	73	-	95	84
1776	AT5G16980.2	| Zinc-binding dehydrogenase family protein | chr5:5579202-5580889 REVERSE LENGTH=305		-	-	-	-	-	-	-	88	80	84
1777	AT5G16980.1	| Zinc-binding dehydrogenase family protein | chr5:5579202-5580383 REVERSE LENGTH=239		-	-	-	-	-	-	-	88	80	84
1763	AT3G49010.5	ATBBC1, BBC1, RSU2 | breast basic conserved 1 | chr3:18166971-18168047 REVERSE LENGTH=153		-	-	-	-	-	-	-	91	75	83
1790	AT4G10320.1	| tRNA synthetase class I (I, L, M and V) family protein | chr4:6397526-6404509 REVERSE LENGTH=1190		-	-	-	-	-	-	-	83	-	83
2084	AT1G21080.2	| DNAJ heat shock N-terminal domain-containing protein | chr1:7378822-7380927 REVERSE LENGTH=304		-	-	-	-	-	-	-	-	83	83
2085	AT1G21080.3	| DNAJ heat shock N-terminal domain-containing protein | chr1:7378822-7382275 REVERSE LENGTH=400		-	-	-	-	-	-	-	-	83	83
2086	AT1G21080.1	| DNAJ heat shock N-terminal domain-containing protein | chr1:7378822-7382275 REVERSE LENGTH=391		-	-	-	-	-	-	-	-	83	83
1554	AT2G42740.1	RPL16A | ribosomal protein large subunit 16A | chr2:17791794-17792946 FORWARD LENGTH=182		-	-	-	-	-	-	45	78	125	82.6667
1555	AT5G45775.2	| Ribosomal L5P family protein | chr5:18565281-18566496 REVERSE LENGTH=182		-	-	-	-	-	-	45	78	125	82.6667
1556	AT5G45775.1	| Ribosomal L5P family protein | chr5:18565281-18566377 REVERSE LENGTH=172		-	-	-	-	-	-	45	78	125	82.6667
1557	AT3G58700.1	| Ribosomal L5P family protein | chr3:21711661-21712816 FORWARD LENGTH=182		-	-	-	-	-	-	45	78	125	82.6667
1558	AT4G18730.1	RPL16B | ribosomal protein L16B | chr4:10302238-10303206 FORWARD LENGTH=182		-	-	-	-	-	-	45	78	125	82.6667
2087	AT3G18035.1	HON4 | winged-helix DNA-binding transcription factor family protein | chr3:6169384-6171558 REVERSE LENGTH=480		-	-	-	-	-	-	-	-	82	82
2088	AT4G21280.2	PSBQ, PSBQA, PSBQ-1 | photosystem II subunit QA | chr4:11334446-11335587 FORWARD LENGTH=224		-	-	-	-	-	-	-	-	82	82
2089	AT1G45145.1	ATTRX5, ATH5, LIV1, TRX5 | thioredoxin H-type 5 | chr1:17075264-17076256 REVERSE LENGTH=118		-	-	-	-	-	-	-	-	82	82
1513	AT5G25070.1	| unknown protein; FUNCTIONS IN: molecular_function unknown; INVOLVED IN: biological_process unknown; LOCATED IN: cellular_component unknown; EXPRESSED IN: 23 plant structures; EXPRESSED DURING: 13 growth stages; Has 1807 Blast hits to 1807 protein		-	-	-	-	-	-	61	-	102	81.5
1147	AT1G15690.1	AVP1, ATAVP3, AVP-3, AtVHP1;1 | Inorganic H pyrophosphatase family protein | chr1:5399115-5402185 FORWARD LENGTH=770		-	-	-	24	177	-	99	47	60	81.4
1783	AT2G38250.1	| Homeodomain-like superfamily protein | chr2:16018384-16019500 FORWARD LENGTH=289		-	-	-	-	-	-	-	86	76	81
1856	AT4G39730.1	| Lipase/lipooxygenase, PLAT/LH2 family protein | chr4:18432950-18433581 FORWARD LENGTH=181		-	-	-	-	-	-	-	63	99	81
1287	AT4G09800.1	RPS18C | S18 ribosomal protein | chr4:6173818-6174963 FORWARD LENGTH=152		-	-	-	-	35	-	51	158	78	80.5
1288	AT1G22780.1	PFL, RPS18A, PFL1 | Ribosomal protein S13/S18 family | chr1:8067990-8069163 FORWARD LENGTH=152		-	-	-	-	35	-	51	158	78	80.5
1290	AT1G34030.1	| Ribosomal protein S13/S18 family | chr1:12370285-12371465 REVERSE LENGTH=152		-	-	-	-	35	-	51	158	78	80.5
1232	AT5G10770.1	| Eukaryotic aspartyl protease family protein | chr5:3403331-3405331 REVERSE LENGTH=474		-	-	-	-	89	71	-	-	-	80
1799	AT3G01390.2	VMA10, AVMA10 | vacuolar membrane ATPase 10 | chr3:150265-150922 REVERSE LENGTH=110		-	-	-	-	-	-	-	80	-	80
1800	AT3G01390.1	VMA10, AVMA10 | vacuolar membrane ATPase 10 | chr3:150265-150922 REVERSE LENGTH=110		-	-	-	-	-	-	-	80	-	80
2090	AT2G40510.1	| Ribosomal protein S26e family protein | chr2:16918506-16919623 FORWARD LENGTH=133		-	-	-	-	-	-	-	-	80	80
2091	AT3G56340.1	| Ribosomal protein S26e family protein | chr3:20892309-20893343 REVERSE LENGTH=130		-	-	-	-	-	-	-	-	80	80
2092	AT1G26880.2	| Ribosomal protein L34e superfamily protein | chr1:9315798-9316681 REVERSE LENGTH=96		-	-	-	-	-	-	-	-	80	80
2093	AT1G26880.1	| Ribosomal protein L34e superfamily protein | chr1:9315640-9316681 REVERSE LENGTH=120		-	-	-	-	-	-	-	-	80	80
2094	AT1G69620.1	RPL34 | ribosomal protein L34 | chr1:26189900-26191081 FORWARD LENGTH=119		-	-	-	-	-	-	-	-	80	80
2095	AT2G40590.1	| Ribosomal protein S26e family protein | chr2:16945215-16946345 REVERSE LENGTH=131		-	-	-	-	-	-	-	-	80	80
1364	AT3G08580.1	AAC1 | ADP/ATP carrier 1 | chr3:2605706-2607030 REVERSE LENGTH=381		-	-	-	-	19	-	49	121	129	79.5
1365	AT3G08580.2	AAC1 | ADP/ATP carrier 1 | chr3:2605706-2607030 REVERSE LENGTH=381		-	-	-	-	19	-	49	121	129	79.5
1721	AT4G25740.1	| RNA binding Plectin/S10 domain-containing protein | chr4:13107488-13108751 REVERSE LENGTH=177		-	-	-	-	-	-	-	116	43	79.5
1722	AT4G25740.2	| RNA binding Plectin/S10 domain-containing protein | chr4:13107488-13108751 REVERSE LENGTH=149		-	-	-	-	-	-	-	116	43	79.5
1724	AT5G52650.1	| RNA binding Plectin/S10 domain-containing protein | chr5:21355781-21357003 REVERSE LENGTH=179		-	-	-	-	-	-	-	116	43	79.5
1499	AT1G70680.1	| Caleosin-related family protein | chr1:26647341-26648541 FORWARD LENGTH=192		-	-	-	-	-	-	79	-	-	79
1581	AT2G35390.2	| Phosphoribosyltransferase family protein | chr2:14895528-14897581 REVERSE LENGTH=403		-	-	-	-	-	-	25	63	149	79
1582	AT2G35390.3	| Phosphoribosyltransferase family protein | chr2:14895808-14897581 REVERSE LENGTH=344		-	-	-	-	-	-	25	63	149	79
1583	AT2G35390.1	| Phosphoribosyltransferase family protein | chr2:14895528-14897098 REVERSE LENGTH=352		-	-	-	-	-	-	25	63	149	79
1802	AT3G26720.1	| Glycosyl hydrolase family 38 protein | chr3:9816707-9823056 FORWARD LENGTH=1019		-	-	-	-	-	-	-	79	-	79
1803	AT3G26720.2	| Glycosyl hydrolase family 38 protein | chr3:9816707-9822958 FORWARD LENGTH=943		-	-	-	-	-	-	-	79	-	79
1804	AT5G66760.1	SDH1-1 | succinate dehydrogenase 1-1 | chr5:26653776-26657224 FORWARD LENGTH=634		-	-	-	-	-	-	-	79	-	79
2096	ATCG00500.1	ACCD | acetyl-CoA carboxylase carboxyl transferase subunit beta | chrC:57075-58541 FORWARD LENGTH=488		-	-	-	-	-	-	-	-	79	79
2097	AT4G17390.1	| Ribosomal protein L23/L15e family protein | chr4:9714407-9715545 REVERSE LENGTH=204		-	-	-	-	-	-	-	-	79	79
2098	AT4G16720.1	| Ribosomal protein L23/L15e family protein | chr4:9400156-9401315 REVERSE LENGTH=204		-	-	-	-	-	-	-	-	79	79
2099	AT2G01250.2	| Ribosomal protein L30/L7 family protein | chr2:133038-134264 REVERSE LENGTH=184		-	-	-	-	-	-	-	-	79	79
1787	AT3G42050.1	| vacuolar ATP synthase subunit H family protein | chr3:14228846-14232228 REVERSE LENGTH=441		-	-	-	-	-	-	-	84	73	78.5
1215	AT5G13440.1	| Ubiquinol-cytochrome C reductase iron-sulfur subunit | chr5:4308431-4310022 REVERSE LENGTH=274		-	-	-	-	102	-	-	-	54	78
1216	AT5G13430.1	| Ubiquinol-cytochrome C reductase iron-sulfur subunit | chr5:4305414-4307399 REVERSE LENGTH=272		-	-	-	-	102	-	-	-	54	78
1393	AT1G04970.1	| lipid-binding serum glycoprotein family protein | chr1:1411216-1413431 FORWARD LENGTH=488		-	-	-	-	-	78	-	-	-	78
1394	AT1G04970.2	| lipid-binding serum glycoprotein family protein | chr1:1411924-1413431 FORWARD LENGTH=349		-	-	-	-	-	78	-	-	-	78
1805	AT3G06610.1	| DNA-binding enhancer protein-related | chr3:2060837-2061845 FORWARD LENGTH=115		-	-	-	-	-	-	-	78	-	78
1807	AT5G42270.1	VAR1, FTSH5 | FtsH extracellular protease family | chr5:16902659-16905102 FORWARD LENGTH=704		-	-	-	-	-	-	-	78	-	78
1808	AT3G48870.1	ATCLPC, ATHSP93-III, HSP93-III | Clp ATPase | chr3:18122363-18126008 REVERSE LENGTH=952		-	-	-	-	-	-	-	78	-	78
1809	AT3G48870.2	HSP93-III | Clp ATPase | chr3:18122363-18125915 REVERSE LENGTH=921		-	-	-	-	-	-	-	78	-	78
1810	AT5G41950.1	| Tetratricopeptide repeat (TPR)-like superfamily protein | chr5:16785825-16789360 FORWARD LENGTH=565		-	-	-	-	-	-	-	78	-	78
1811	AT1G50250.1	FTSH1 | FTSH protease 1 | chr1:18614398-18616930 REVERSE LENGTH=716		-	-	-	-	-	-	-	78	-	78
2100	AT5G02610.1	| Ribosomal L29 family protein | chr5:587611-588547 FORWARD LENGTH=123		-	-	-	-	-	-	-	-	78	78
2101	AT5G02610.2	| Ribosomal L29 family protein | chr5:587611-588547 FORWARD LENGTH=146		-	-	-	-	-	-	-	-	78	78
2102	AT2G39390.1	| Ribosomal L29 family protein | chr2:16450803-16451762 REVERSE LENGTH=123		-	-	-	-	-	-	-	-	78	78
1205	AT1G75750.2	GASA1 | GAST1 protein homolog 1 | chr1:28441813-28442284 REVERSE LENGTH=97		-	-	-	-	122	-	36	97	52	76.75
1206	AT1G75750.1	GASA1 | GAST1 protein homolog 1 | chr1:28441813-28442284 REVERSE LENGTH=98		-	-	-	-	122	-	36	97	52	76.75
1123	AT5G12140.1	ATCYS1, CYS1 | cystatin-1 | chr5:3923295-3923936 REVERSE LENGTH=101		-	-	-	28	-	-	-	-	125	76.5
1202	AT1G15820.1	LHCB6, CP24 | light harvesting complex photosystem II subunit 6 | chr1:5446685-5447676 REVERSE LENGTH=258		-	-	-	-	127	-	29	43	107	76.5
1240	AT5G23400.1	| Leucine-rich repeat (LRR) family protein | chr5:7880603-7882372 FORWARD LENGTH=589		-	-	-	-	74	79	-	-	-	76.5
1749	ATCG00680.1	PSBB | photosystem II reaction center protein B | chrC:72371-73897 FORWARD LENGTH=508		-	-	-	-	-	-	-	104	49	76.5
1238	AT3G28540.1	| P-loop containing nucleoside triphosphate hydrolases superfamily protein | chr3:10694444-10695976 FORWARD LENGTH=510		-	-	-	-	76	-	-	-	-	76
1239	AT3G28540.2	| P-loop containing nucleoside triphosphate hydrolases superfamily protein | chr3:10694444-10696009 FORWARD LENGTH=508		-	-	-	-	76	-	-	-	-	76
1395	AT1G68680.1	| unknown protein; FUNCTIONS IN: molecular_function unknown; INVOLVED IN: biological_process unknown; LOCATED IN: chloroplast; EXPRESSED IN: 23 plant structures; EXPRESSED DURING: 16 growth stages; Has 20 Blast hits to 20 proteins in 11 species: Ar		-	-	-	-	-	76	-	-	-	76
1827	AT3G59020.1	| ARM repeat superfamily protein | chr3:21810973-21817418 REVERSE LENGTH=1029		-	-	-	-	-	-	-	72	80	76
1828	AT3G59020.2	| ARM repeat superfamily protein | chr3:21810973-21817418 REVERSE LENGTH=1030		-	-	-	-	-	-	-	72	80	76
2103	AT5G57655.1	| xylose isomerase family protein | chr5:23347030-23348720 FORWARD LENGTH=287		-	-	-	-	-	-	-	-	76	76
2104	AT5G57655.2	| xylose isomerase family protein | chr5:23347030-23349805 FORWARD LENGTH=477		-	-	-	-	-	-	-	-	76	76
2105	AT4G04640.1	ATPC1 | ATPase, F1 complex, gamma subunit protein | chr4:2350761-2351882 REVERSE LENGTH=373		-	-	-	-	-	-	-	-	76	76
2106	AT1G71500.1	| Rieske (2Fe-2S) domain-containing protein | chr1:26936084-26937331 FORWARD LENGTH=287		-	-	-	-	-	-	-	-	76	76
1392	AT1G67430.2	| Ribosomal protein L22p/L17e family protein | chr1:25262209-25263627 FORWARD LENGTH=131		-	-	-	-	-	86	-	70	69	75
1396	AT5G55210.1	| unknown protein; FUNCTIONS IN: molecular_function unknown; INVOLVED IN: biological_process unknown; LOCATED IN: chloroplast; EXPRESSED IN: 23 plant structures; EXPRESSED DURING: 13 growth stages; BEST Arabidopsis thaliana protein match is: unknow		-	-	-	-	-	75	-	-	-	75
1758	AT5G12010.1	| unknown protein; INVOLVED IN: response to salt stress; LOCATED IN: chloroplast, plasma membrane, membrane; EXPRESSED IN: 23 plant structures; EXPRESSED DURING: 13 growth stages; BEST Arabidopsis thaliana protein match is: unknown protein (TAIR:AT		-	-	-	-	-	-	-	97	53	75
1816	AT4G12390.1	PME1 | pectin methylesterase inhibitor 1 | chr4:7336553-7337173 FORWARD LENGTH=206		-	-	-	-	-	-	-	75	-	75
1841	AT5G54080.1	HGO | homogentisate 1,2-dioxygenase | chr5:21945920-21948070 FORWARD LENGTH=461		-	-	-	-	-	-	-	67	83	75
1842	AT5G54080.2	HGO | homogentisate 1,2-dioxygenase | chr5:21945920-21948070 FORWARD LENGTH=461		-	-	-	-	-	-	-	67	83	75
2107	AT2G39700.1	ATEXPA4, ATEXP4, ATHEXP ALPHA 1.6, EXPA4 | expansin A4 | chr2:16544246-16545434 REVERSE LENGTH=257		-	-	-	-	-	-	-	-	75	75
2108	AT1G79040.1	PSBR | photosystem II subunit R | chr1:29736085-29736781 FORWARD LENGTH=140		-	-	-	-	-	-	-	-	75	75
2109	AT1G80410.1	EMB2753 | tetratricopeptide repeat (TPR)-containing protein | chr1:30227963-30234832 REVERSE LENGTH=897		-	-	-	-	-	-	-	-	75	75
2110	AT1G80410.2	EMB2753 | tetratricopeptide repeat (TPR)-containing protein | chr1:30227779-30234832 REVERSE LENGTH=911		-	-	-	-	-	-	-	-	75	75
1745	AT3G07770.1	Hsp89.1, AtHsp90.6, AtHsp90-6 | HEAT SHOCK PROTEIN 89.1 | chr3:2479611-2483970 FORWARD LENGTH=799		-	-	-	-	-	-	-	107	41	74
1820	AT3G10450.2	SCPL7 | serine carboxypeptidase-like 7 | chr3:3249770-3252320 FORWARD LENGTH=394		-	-	-	-	-	-	-	74	-	74
1821	AT3G10450.1	SCPL7 | serine carboxypeptidase-like 7 | chr3:3249544-3252320 FORWARD LENGTH=437		-	-	-	-	-	-	-	74	-	74
1822	AT1G74970.1	RPS9, TWN3 | ribosomal protein S9 | chr1:28157761-28159202 REVERSE LENGTH=208		-	-	-	-	-	-	-	74	-	74
2111	AT3G58610.3	| ketol-acid reductoisomerase | chr3:21671561-21674639 FORWARD LENGTH=591		-	-	-	-	-	-	-	-	74	74
2112	AT3G58610.1	| ketol-acid reductoisomerase | chr3:21671561-21674639 FORWARD LENGTH=591		-	-	-	-	-	-	-	-	74	74
2113	AT3G58610.2	| ketol-acid reductoisomerase | chr3:21671561-21674639 FORWARD LENGTH=591		-	-	-	-	-	-	-	-	74	74
1568	AT5G22780.1	| Adaptor protein complex AP-2, alpha subunit | chr5:7590100-7597828 REVERSE LENGTH=1013		-	-	-	-	-	-	31	116	-	73.5
1569	AT5G22770.1	alpha-ADR | alpha-adaptin | chr5:7579844-7588026 REVERSE LENGTH=1012		-	-	-	-	-	-	31	116	-	73.5
1570	AT5G22770.2	alpha-ADR | alpha-adaptin | chr5:7579844-7588026 REVERSE LENGTH=1012		-	-	-	-	-	-	31	116	-	73.5
1571	AT5G22770.3	alpha-ADR | alpha-adaptin | chr5:7579844-7588026 REVERSE LENGTH=1012		-	-	-	-	-	-	31	116	-	73.5
1733	AT5G48760.2	| Ribosomal protein L13 family protein | chr5:19771315-19772686 REVERSE LENGTH=206		-	-	-	-	-	-	-	113	34	73.5
1734	AT5G48760.1	| Ribosomal protein L13 family protein | chr5:19771315-19772686 REVERSE LENGTH=206		-	-	-	-	-	-	-	113	34	73.5
1735	AT4G13170.1	| Ribosomal protein L13 family protein | chr4:7655133-7656542 REVERSE LENGTH=206		-	-	-	-	-	-	-	113	34	73.5
1929	AT3G05560.2	| Ribosomal L22e protein family | chr3:1614641-1615204 FORWARD LENGTH=124		-	-	-	-	-	-	-	43	104	73.5
1930	AT3G05560.1	| Ribosomal L22e protein family | chr3:1614641-1615204 FORWARD LENGTH=124		-	-	-	-	-	-	-	43	104	73.5
1931	AT3G05560.3	| Ribosomal L22e protein family | chr3:1614641-1615204 FORWARD LENGTH=124		-	-	-	-	-	-	-	43	104	73.5
1193	AT2G34430.1	LHB1B1, LHCB1.4 | light-harvesting chlorophyll-protein complex II subunit B1 | chr2:14524818-14525618 FORWARD LENGTH=266		-	-	-	-	135	-	-	36	48	73
1813	AT1G26320.1	| Zinc-binding dehydrogenase family protein | chr1:9105240-9107029 FORWARD LENGTH=351		-	-	-	-	-	-	-	75	71	73
1814	AT1G26320.2	| Zinc-binding dehydrogenase family protein | chr1:9105240-9107029 FORWARD LENGTH=346		-	-	-	-	-	-	-	75	71	73
1815	AT3G03080.1	| Zinc-binding dehydrogenase family protein | chr3:698530-700278 REVERSE LENGTH=350		-	-	-	-	-	-	-	75	71	73
1818	AT5G16960.1	| Zinc-binding dehydrogenase family protein | chr5:5574537-5575884 REVERSE LENGTH=346		-	-	-	-	-	-	-	75	71	73
1825	AT4G16500.1	| Cystatin/monellin superfamily protein | chr4:9301530-9301883 REVERSE LENGTH=117		-	-	-	-	-	-	-	73	-	73
2114	AT5G65220.1	| Ribosomal L29 family protein | chr5:26061301-26062506 FORWARD LENGTH=173		-	-	-	-	-	-	-	-	73	73
1789	AT4G14570.1	| acylaminoacyl-peptidase-related | chr4:8362586-8366525 FORWARD LENGTH=764		-	-	-	-	-	-	-	83	62	72.5
1829	AT2G39460.2	ATRPL23A, RPL23A, RPL23AA | ribosomal protein L23AA | chr2:16475049-16475904 FORWARD LENGTH=154		-	-	-	-	-	-	-	72	73	72.5
1830	AT2G39460.1	ATRPL23A, RPL23A, RPL23AA | ribosomal protein L23AA | chr2:16475049-16475904 FORWARD LENGTH=154		-	-	-	-	-	-	-	72	73	72.5
1832	AT3G55280.1	RPL23AB | ribosomal protein L23AB | chr3:20500667-20501519 FORWARD LENGTH=154		-	-	-	-	-	-	-	72	73	72.5
1833	AT3G55280.2	RPL23AB | ribosomal protein L23AB | chr3:20500667-20501519 FORWARD LENGTH=154		-	-	-	-	-	-	-	72	73	72.5
1834	AT3G55280.3	RPL23AB | ribosomal protein L23AB | chr3:20500667-20501519 FORWARD LENGTH=148		-	-	-	-	-	-	-	72	73	72.5
1445	AT3G46060.3	ARA3 | RAB GTPase homolog 8A | chr3:16917908-16919740 FORWARD LENGTH=216		-	-	-	-	-	21	-	136	60	72.3333
1446	AT3G46060.2	ARA3 | RAB GTPase homolog 8A | chr3:16917908-16919740 FORWARD LENGTH=216		-	-	-	-	-	21	-	136	60	72.3333
1447	AT3G46060.1	ARA3, ARA-3, ATRABE1C, ATRAB8A, RAB8A | RAB GTPase homolog 8A | chr3:16917908-16919740 FORWARD LENGTH=216		-	-	-	-	-	21	-	136	60	72.3333
1448	AT5G59840.1	| Ras-related small GTP-binding family protein | chr5:24107450-24109049 REVERSE LENGTH=216		-	-	-	-	-	21	-	136	60	72.3333
1243	ATMG00510.1	NAD7 | NADH dehydrogenase subunit 7 | chrM:132071-138153 FORWARD LENGTH=394		-	-	-	-	72	-	-	-	-	72
1530	AT5G59870.1	HTA6 | histone H2A 6 | chr5:24115605-24116144 REVERSE LENGTH=150		-	-	-	-	-	-	51	88	77	72
1819	AT3G10370.1	SDP6 | FAD-dependent oxidoreductase family protein | chr3:3216502-3219027 FORWARD LENGTH=629		-	-	-	-	-	-	-	75	69	72
1884	AT1G20020.3	ATLFNR2 | ferredoxin-NADP(+)-oxidoreductase 2 | chr1:6942851-6944868 FORWARD LENGTH=369		-	-	-	-	-	-	-	55	89	72
1885	AT1G20020.2	ATLFNR2 | ferredoxin-NADP(+)-oxidoreductase 2 | chr1:6942851-6944868 FORWARD LENGTH=350		-	-	-	-	-	-	-	55	89	72
1886	AT1G20020.1	ATLFNR2, FNR2 | ferredoxin-NADP(+)-oxidoreductase 2 | chr1:6942851-6944868 FORWARD LENGTH=369		-	-	-	-	-	-	-	55	89	72
1923	AT5G27770.1	| Ribosomal L22e protein family | chr5:9836166-9837113 FORWARD LENGTH=124		-	-	-	-	-	-	-	43	101	72
2115	ATCG00670.1	CLPP1, PCLPP | plastid-encoded CLP P | chrC:69910-71882 REVERSE LENGTH=196		-	-	-	-	-	-	-	-	72	72
1846	AT1G55810.1	UKL3 | uridine kinase-like 3 | chr1:20861273-20864003 FORWARD LENGTH=466		-	-	-	-	-	-	-	65	78	71.5
1847	AT1G55810.2	UKL3 | uridine kinase-like 3 | chr1:20861273-20864003 FORWARD LENGTH=461		-	-	-	-	-	-	-	65	78	71.5
1848	AT1G55810.3	UKL3 | uridine kinase-like 3 | chr1:20861273-20864003 FORWARD LENGTH=466		-	-	-	-	-	-	-	65	78	71.5
1495	AT2G44450.1	BGLU15 | beta glucosidase 15 | chr2:18340966-18343744 FORWARD LENGTH=506		-	-	-	-	-	-	84	58	-	71
1496	AT5G44640.1	BGLU13 | beta glucosidase 13 | chr5:18011146-18012669 FORWARD LENGTH=507		-	-	-	-	-	-	84	58	-	71
1497	AT2G25630.1	BGLU14 | beta glucosidase 14 | chr2:10908360-10909880 FORWARD LENGTH=489		-	-	-	-	-	-	84	58	-	71
1498	AT5G42260.1	BGLU12 | beta glucosidase 12 | chr5:16898712-16900235 FORWARD LENGTH=507		-	-	-	-	-	-	84	58	-	71
1505	AT3G06860.1	MFP2, ATMFP2 | multifunctional protein 2 | chr3:2161926-2166009 FORWARD LENGTH=725		-	-	-	-	-	-	71	-	-	71
1552	AT3G48070.1	| RING/U-box superfamily protein | chr3:17750878-17751978 FORWARD LENGTH=319		-	-	-	-	-	-	46	116	51	71
1553	AT3G48070.2	| RING/U-box superfamily protein | chr3:17750878-17752297 FORWARD LENGTH=350		-	-	-	-	-	-	46	116	51	71
1760	AT1G31330.1	PSAF | photosystem I subunit F | chr1:11215011-11215939 REVERSE LENGTH=221		-	-	-	-	-	-	-	95	47	71
2116	AT4G17620.1	| glycine-rich protein | chr4:9822005-9824859 FORWARD LENGTH=544		-	-	-	-	-	-	-	-	71	71
2117	AT4G17620.3	| glycine-rich protein | chr4:9822005-9824859 FORWARD LENGTH=536		-	-	-	-	-	-	-	-	71	71
2118	AT4G17620.2	| glycine-rich protein | chr4:9822005-9824859 FORWARD LENGTH=544		-	-	-	-	-	-	-	-	71	71
2119	AT4G26530.1	| Aldolase superfamily protein | chr4:13391566-13392937 FORWARD LENGTH=358		-	-	-	-	-	-	-	-	71	71
2120	AT4G26530.2	| Aldolase superfamily protein | chr4:13391566-13392937 FORWARD LENGTH=358		-	-	-	-	-	-	-	-	71	71
1106	AT1G72370.1	P40, AP40, RP40, RPSAA | 40s ribosomal protein SA | chr1:27243148-27244842 REVERSE LENGTH=298		-	-	-	32	-	-	115	65	-	70.6667
1107	AT1G72370.2	P40, AP40, RP40, RPSAA | 40s ribosomal protein SA | chr1:27243148-27244842 REVERSE LENGTH=294		-	-	-	32	-	-	115	65	-	70.6667
1241	AT2G27730.1	| copper ion binding | chr2:11820056-11820867 REVERSE LENGTH=113		-	-	-	-	74	67	-	-	-	70.5
1261	AT1G19530.1	| unknown protein; FUNCTIONS IN: molecular_function unknown; INVOLVED IN: N-terminal protein myristoylation, anaerobic respiration; LOCATED IN: cellular_component unknown; EXPRESSED IN: leaf apex, inflorescence meristem, hypocotyl, root, flower; EX		-	-	-	-	59	-	-	-	82	70.5
1606	AT3G09630.1	| Ribosomal protein L4/L1 family | chr3:2953813-2955444 FORWARD LENGTH=406		-	-	-	-	-	-	20	135	56	70.3333
1607	AT3G09630.2	| Ribosomal protein L4/L1 family | chr3:2953813-2955444 FORWARD LENGTH=405		-	-	-	-	-	-	20	135	56	70.3333
2121	ATCG00270.1	PSBD | photosystem II reaction center protein D | chrC:32711-33772 FORWARD LENGTH=353		-	-	-	-	-	-	-	-	70	70
2122	AT3G12500.1	ATHCHIB, PR3, PR-3, CHI-B, B-CHI, HCHIB | basic chitinase | chr3:3962501-3963984 REVERSE LENGTH=335		-	-	-	-	-	-	-	-	70	70
1817	AT1G53830.1	ATPME2, PME2 | pectin methylesterase 2 | chr1:20098562-20100745 FORWARD LENGTH=587		-	-	-	-	-	-	-	75	64	69.5
1824	AT4G38630.1	RPN10, MCB1, ATMCB1, MBP1 | regulatory particle non-ATPase 10 | chr4:18057357-18059459 REVERSE LENGTH=386		-	-	-	-	-	-	-	73	66	69.5
2033	AT4G01150.1	| unknown protein; FUNCTIONS IN: molecular_function unknown; INVOLVED IN: biological_process unknown; LOCATED IN: thylakoid, chloroplast thylakoid membrane, chloroplast, plastoglobule, chloroplast envelope; EXPRESSED IN: 23 plant structures; EXPRES		-	-	-	-	-	-	-	21	118	69.5
1146	AT1G15690.2	AVP1, ATAVP3, AVP-3, AtVHP1;1 | Inorganic H pyrophosphatase family protein | chr1:5399115-5402185 FORWARD LENGTH=642		-	-	-	24	91	-	99	-	60	68.5
1262	AT2G38940.1	ATPT2, PHT1;4 | phosphate transporter 1;4 | chr2:16258500-16260104 FORWARD LENGTH=534		-	-	-	-	56	-	-	-	81	68.5
1019	AT5G07940.3	| FUNCTIONS IN: molecular_function unknown; INVOLVED IN: biological_process unknown; LOCATED IN: cellular_component unknown; EXPRESSED IN: pollen tube; BEST Arabidopsis thaliana protein match is: dentin sialophosphoprotein-related (TAIR:AT5G07980.1		-	-	-	104	32	-	-	-	-	68
1020	AT5G07940.1	| BEST Arabidopsis thaliana protein match is: dentin sialophosphoprotein-related (TAIR:AT5G07980.1); Has 1906 Blast hits to 1127 proteins in 203 species: Archae - 2; Bacteria - 210; Metazoa - 401; Fungi - 205; Plants - 136; Viruses - 0; Other Eukar		-	-	-	104	32	-	-	-	-	68
1021	AT5G07940.2	| FUNCTIONS IN: molecular_function unknown; INVOLVED IN: biological_process unknown; LOCATED IN: cellular_component unknown; EXPRESSED IN: pollen tube; BEST Arabidopsis thaliana protein match is: dentin sialophosphoprotein-related (TAIR:AT5G07980.1		-	-	-	104	32	-	-	-	-	68
1048	AT1G25490.1	RCN1, REGA, ATB BETA BETA, EER1 | ARM repeat superfamily protein | chr1:8951700-8954899 FORWARD LENGTH=588		-	-	-	68	-	-	-	-	-	68
1506	AT2G17390.1	AKR2B | ankyrin repeat-containing 2B | chr2:7555870-7557743 FORWARD LENGTH=344		-	-	-	-	-	-	71	-	64	67.5
1936	AT5G55660.1	| DEK domain-containing chromatin associated protein | chr5:22539375-22543142 FORWARD LENGTH=778		-	-	-	-	-	-	-	42	93	67.5
1782	AT3G15090.1	| GroES-like zinc-binding alcohol dehydrogenase family protein | chr3:5076847-5078870 FORWARD LENGTH=366		-	-	-	-	-	-	-	86	48	67
1839	AT3G11910.2	UBP13 | ubiquitin-specific protease 13 | chr3:3761758-3770290 REVERSE LENGTH=1114		-	-	-	-	-	-	-	67	-	67
1840	AT3G11910.1	UBP13 | ubiquitin-specific protease 13 | chr3:3761758-3770290 REVERSE LENGTH=1115		-	-	-	-	-	-	-	67	-	67
2123	AT3G06580.1	GAL1, GALK | Mevalonate/galactokinase family protein | chr3:2049141-2051867 REVERSE LENGTH=496		-	-	-	-	-	-	-	-	67	67
2124	AT3G57890.2	| Tubulin binding cofactor C domain-containing protein | chr3:21438271-21441695 FORWARD LENGTH=609		-	-	-	-	-	-	-	-	67	67
2125	AT3G57890.1	| Tubulin binding cofactor C domain-containing protein | chr3:21438271-21441695 FORWARD LENGTH=573		-	-	-	-	-	-	-	-	67	67
2126	AT5G17710.1	EMB1241 | Co-chaperone GrpE family protein | chr5:5839560-5841639 REVERSE LENGTH=324		-	-	-	-	-	-	-	-	67	67
2127	AT5G17710.2	EMB1241 | Co-chaperone GrpE family protein | chr5:5839560-5841639 REVERSE LENGTH=326		-	-	-	-	-	-	-	-	67	67
2128	AT4G27270.1	| Quinone reductase family protein | chr4:13661458-13663243 REVERSE LENGTH=205		-	-	-	-	-	-	-	-	67	67
2129	AT1G73230.1	| Nascent polypeptide-associated complex NAC | chr1:27540506-27541364 REVERSE LENGTH=165		-	-	-	-	-	-	-	-	67	67
1730	AT3G07110.2	| Ribosomal protein L13 family protein | chr3:2252092-2253332 FORWARD LENGTH=207		-	-	-	-	-	-	-	113	20	66.5
1731	AT3G07110.1	| Ribosomal protein L13 family protein | chr3:2252092-2253332 FORWARD LENGTH=206		-	-	-	-	-	-	-	113	20	66.5
1843	AT5G40870.1	ATUK/UPRT1, UKL1, UK/UPRT1 | uridine kinase/uracil phosphoribosyltransferase 1 | chr5:16375021-16378384 FORWARD LENGTH=486		-	-	-	-	-	-	-	66	-	66
1844	AT3G16810.1	APUM24, PUM24 | pumilio 24 | chr3:5723436-5727539 REVERSE LENGTH=641		-	-	-	-	-	-	-	66	-	66
1845	AT3G32930.1	| unknown protein; FUNCTIONS IN: molecular_function unknown; INVOLVED IN: biological_process unknown; LOCATED IN: chloroplast envelope; EXPRESSED IN: 22 plant structures; EXPRESSED DURING: 13 growth stages; Has 57 Blast hits to 57 proteins in 11 sp		-	-	-	-	-	-	-	66	-	66
1926	AT1G64200.1	VHA-E3 | vacuolar H+-ATPase subunit E isoform 3 | chr1:23828537-23830002 REVERSE LENGTH=237		-	-	-	-	-	-	-	43	89	66
2130	AT5G20720.3	CPN20 | chaperonin 20 | chr5:7015015-7016354 FORWARD LENGTH=253		-	-	-	-	-	-	-	-	66	66
2131	AT5G20720.2	CPN20, CPN10, CHCPN10, ATCPN21, CPN21 | chaperonin 20 | chr5:7015015-7016354 FORWARD LENGTH=253		-	-	-	-	-	-	-	-	66	66
2132	AT5G20720.1	CPN20, CPN10, CHCPN10, ATCPN21, CPN21 | chaperonin 20 | chr5:7015015-7016354 FORWARD LENGTH=253		-	-	-	-	-	-	-	-	66	66
2133	AT5G14220.1	HEMG2, MEE61, PPO2 | Flavin containing amine oxidoreductase family | chr5:4583506-4587369 REVERSE LENGTH=508		-	-	-	-	-	-	-	-	66	66
1547	AT3G13580.1	| Ribosomal protein L30/L7 family protein | chr3:4433809-4435109 FORWARD LENGTH=244		-	-	-	-	-	-	47	-	84	65.5
1548	AT3G13580.3	| Ribosomal protein L30/L7 family protein | chr3:4433809-4435109 FORWARD LENGTH=244		-	-	-	-	-	-	47	-	84	65.5
1549	AT3G13580.2	| Ribosomal protein L30/L7 family protein | chr3:4433809-4435109 FORWARD LENGTH=244		-	-	-	-	-	-	47	-	84	65.5
1550	AT2G44120.1	| Ribosomal protein L30/L7 family protein | chr2:18249227-18250402 REVERSE LENGTH=242		-	-	-	-	-	-	47	-	84	65.5
1551	AT2G44120.2	| Ribosomal protein L30/L7 family protein | chr2:18249227-18250417 REVERSE LENGTH=247		-	-	-	-	-	-	47	-	84	65.5
1255	AT2G20560.1	| DNAJ heat shock family protein | chr2:8848353-8849815 REVERSE LENGTH=337		-	-	-	-	65	-	-	-	-	65
1256	AT4G28480.2	| DNAJ heat shock family protein | chr4:14073310-14075091 FORWARD LENGTH=290		-	-	-	-	65	-	-	-	-	65
1257	AT4G28480.1	| DNAJ heat shock family protein | chr4:14073310-14075091 FORWARD LENGTH=348		-	-	-	-	65	-	-	-	-	65
1385	AT3G53610.1	ATRAB8, AtRab8B, AtRABE1a, RAB8 | RAB GTPase homolog 8 | chr3:19876531-19878264 REVERSE LENGTH=216		-	-	-	-	-	100	-	33	60	64.3333
1386	AT3G53610.2	ATRAB8, RAB8 | RAB GTPase homolog 8 | chr3:19876531-19878264 REVERSE LENGTH=216		-	-	-	-	-	100	-	33	60	64.3333
1387	AT3G53610.3	ATRAB8, RAB8 | RAB GTPase homolog 8 | chr3:19876531-19878264 REVERSE LENGTH=216		-	-	-	-	-	100	-	33	60	64.3333
1298	AT1G67430.1	| Ribosomal protein L22p/L17e family protein | chr1:25262209-25263627 FORWARD LENGTH=175		-	-	-	-	31	86	-	70	69	64
1299	AT1G27400.1	| Ribosomal protein L22p/L17e family protein | chr1:9515230-9516725 FORWARD LENGTH=176		-	-	-	-	31	86	-	70	69	64
1511	AT4G29010.1	AIM1 | Enoyl-CoA hydratase/isomerase family | chr4:14297312-14302016 REVERSE LENGTH=721		-	-	-	-	-	-	64	-	-	64
1516	AT1G79750.1	ATNADP-ME4, NADP-ME4 | NADP-malic enzyme 4 | chr1:30007655-30011179 REVERSE LENGTH=646		-	-	-	-	-	-	59	69	-	64
1517	AT2G19900.1	ATNADP-ME1, NADP-ME1 | NADP-malic enzyme 1 | chr2:8592106-8595403 REVERSE LENGTH=581		-	-	-	-	-	-	59	69	-	64
1826	AT5G58070.1	ATTIL, TIL | temperature-induced lipocalin | chr5:23500512-23501156 REVERSE LENGTH=186		-	-	-	-	-	-	-	73	55	64
1850	AT1G66200.1	ATGSR2, GSR2, GLN1;2 | glutamine synthase clone F11 | chr1:24655520-24657520 REVERSE LENGTH=356		-	-	-	-	-	-	-	64	-	64
1851	AT1G66200.3	GSR2, GLN1;2 | glutamine synthase clone F11 | chr1:24655520-24657520 REVERSE LENGTH=365		-	-	-	-	-	-	-	64	-	64
1857	AT5G11880.1	| Pyridoxal-dependent decarboxylase family protein | chr5:3827806-3829942 REVERSE LENGTH=489		-	-	-	-	-	-	-	62	65	63.5
1858	AT3G14390.1	| Pyridoxal-dependent decarboxylase family protein | chr3:4806771-4808954 FORWARD LENGTH=484		-	-	-	-	-	-	-	62	65	63.5
1061	AT1G32730.1	| unknown protein; LOCATED IN: chloroplast; EXPRESSED IN: 12 plant structures; EXPRESSED DURING: 6 growth stages; CONTAINS InterPro DOMAIN/s: Protein of unknown function DUF702 (InterPro:IPR007818); Has 120 Blast hits to 118 proteins in 39 species:		-	-	-	54	-	72	-	-	-	63
1780	AT3G62870.1	| Ribosomal protein L7Ae/L30e/S12e/Gadd45 family protein | chr3:23242862-23244273 REVERSE LENGTH=256		-	-	-	-	-	-	-	86	40	63
1785	AT2G47610.1	| Ribosomal protein L7Ae/L30e/S12e/Gadd45 family protein | chr2:19529854-19531401 FORWARD LENGTH=257		-	-	-	-	-	-	-	86	40	63
1855	AT5G14590.1	| Isocitrate/isopropylmalate dehydrogenase family protein | chr5:4703533-4706627 REVERSE LENGTH=485		-	-	-	-	-	-	-	63	-	63
1916	AT4G31840.1	ENODL15, AtENODL15 | early nodulin-like protein 15 | chr4:15401798-15402426 FORWARD LENGTH=177		-	-	-	-	-	-	-	47	79	63
2134	AT5G50750.1	RGP4 | reversibly glycosylated polypeptide 4 | chr5:20641066-20642470 FORWARD LENGTH=364		-	-	-	-	-	-	-	-	63	63
2135	AT5G56350.1	| Pyruvate kinase family protein | chr5:22820254-22822529 REVERSE LENGTH=498		-	-	-	-	-	-	-	-	63	63
2136	AT3G26740.1	CCL | CCR-like | chr3:9827868-9828461 FORWARD LENGTH=141		-	-	-	-	-	-	-	-	63	63
1253	AT3G52580.1	| Ribosomal protein S11 family protein | chr3:19503324-19504701 FORWARD LENGTH=150		-	-	-	-	67	-	38	34	110	62.25
1258	AT5G57560.1	TCH4, XTH22 | Xyloglucan endotransglucosylase/hydrolase family protein | chr5:23307296-23308235 REVERSE LENGTH=284		-	-	-	-	64	60	-	-	-	62
2137	AT5G02960.1	| Ribosomal protein S12/S23 family protein | chr5:693280-694396 REVERSE LENGTH=142		-	-	-	-	-	-	-	-	62	62
2138	AT3G09680.1	| Ribosomal protein S12/S23 family protein | chr3:2969197-2970291 REVERSE LENGTH=142		-	-	-	-	-	-	-	-	62	62
1512	AT1G12780.1	UGE1, ATUGE1 | UDP-D-glucose/UDP-D-galactose 4-epimerase 1 | chr1:4356124-4358120 REVERSE LENGTH=351		-	-	-	-	-	-	62	61	-	61.5
1518	AT1G30690.1	| Sec14p-like phosphatidylinositol transfer family protein | chr1:10888284-10890085 FORWARD LENGTH=540		-	-	-	-	-	-	55	68	-	61.5
1519	AT1G30690.2	| Sec14p-like phosphatidylinositol transfer family protein | chr1:10888284-10890085 FORWARD LENGTH=540		-	-	-	-	-	-	55	68	-	61.5
1853	AT2G22170.1	| Lipase/lipooxygenase, PLAT/LH2 family protein | chr2:9427010-9427742 REVERSE LENGTH=183		-	-	-	-	-	-	-	63	60	61.5
1918	AT3G48530.1	KING1 | SNF1-related protein kinase regulatory subunit gamma 1 | chr3:17987559-17989592 FORWARD LENGTH=424		-	-	-	-	-	-	-	47	76	61.5
1823	AT5G64260.1	EXL2 | EXORDIUM like 2 | chr5:25703980-25704897 FORWARD LENGTH=305		-	-	-	-	-	-	-	74	48	61
1859	AT3G15360.1	ATHM4, TRX-M4, ATM4 | thioredoxin M-type 4 | chr3:5188448-5189457 FORWARD LENGTH=193		-	-	-	-	-	-	-	61	-	61
1860	AT3G57980.1	| DNA-binding bromodomain-containing protein | chr3:21466919-21469148 REVERSE LENGTH=632		-	-	-	-	-	-	-	61	-	61
1861	AT3G14010.4	CID4 | CTC-interacting domain 4 | chr3:4637164-4640324 FORWARD LENGTH=549		-	-	-	-	-	-	-	61	-	61
1862	AT3G14010.3	CID4 | CTC-interacting domain 4 | chr3:4637164-4640691 FORWARD LENGTH=595		-	-	-	-	-	-	-	61	-	61
1863	AT3G14010.2	CID4 | CTC-interacting domain 4 | chr3:4637164-4640691 FORWARD LENGTH=595		-	-	-	-	-	-	-	61	-	61
1864	AT3G14010.1	CID4 | CTC-interacting domain 4 | chr3:4637164-4640691 FORWARD LENGTH=595		-	-	-	-	-	-	-	61	-	61
2139	AT1G18210.2	| Calcium-binding EF-hand family protein | chr1:6268273-6268785 REVERSE LENGTH=170		-	-	-	-	-	-	-	-	61	61
2140	AT1G18210.1	| Calcium-binding EF-hand family protein | chr1:6268273-6268785 REVERSE LENGTH=170		-	-	-	-	-	-	-	-	61	61
2141	AT1G33490.1	| unknown protein; CONTAINS InterPro DOMAIN/s: Protein of unknown function DUF2062 (InterPro:IPR018639); BEST Arabidopsis thaliana protein match is: unknown protein (TAIR:AT4G10140.1); Has 88 Blast hits to 88 proteins in 29 species: Archae - 0; Bac		-	-	-	-	-	-	-	-	61	61
2142	AT3G47000.1	| Glycosyl hydrolase family protein | chr3:17313811-17316539 REVERSE LENGTH=608		-	-	-	-	-	-	-	-	61	61
2143	AT3G47050.2	| Glycosyl hydrolase family protein | chr3:17328684-17330857 REVERSE LENGTH=447		-	-	-	-	-	-	-	-	61	61
2144	AT3G47050.1	| Glycosyl hydrolase family protein | chr3:17328092-17330857 REVERSE LENGTH=612		-	-	-	-	-	-	-	-	61	61
1056	AT5G07970.1	| dentin sialophosphoprotein-related | chr5:2544126-2547916 REVERSE LENGTH=1097		-	-	-	63	82	37	-	-	-	60.6667
1500	AT1G49600.1	ATRBP47A, RBP47A | RNA-binding protein 47A | chr1:18357236-18360150 REVERSE LENGTH=445		-	-	-	-	-	-	74	47	61	60.6667
1057	AT1G14320.2	SAC52, RPL10A | Ribosomal protein L16p/L10e family protein | chr1:4888270-4889408 FORWARD LENGTH=163		-	-	-	60	-	-	-	-	61	60.5
1260	AT4G22310.1	| Uncharacterised protein family (UPF0041) | chr4:11791443-11792638 FORWARD LENGTH=108		-	-	-	-	60	-	-	-	-	60
2145	AT1G07770.1	RPS15A | ribosomal protein S15A | chr1:2408413-2409065 REVERSE LENGTH=130		-	-	-	-	-	-	-	-	60	60
2146	AT1G07770.2	RPS15A | ribosomal protein S15A | chr1:2408413-2409065 REVERSE LENGTH=130		-	-	-	-	-	-	-	-	60	60
2147	ATCG00540.1	PETA | photosynthetic electron transfer A | chrC:61657-62619 FORWARD LENGTH=320		-	-	-	-	-	-	-	-	60	60
2148	AT3G57610.1	ADSS | adenylosuccinate synthase | chr3:21334519-21336603 REVERSE LENGTH=490		-	-	-	-	-	-	-	-	60	60
2149	AT5G59850.1	| Ribosomal protein S8 family protein | chr5:24112499-24113084 REVERSE LENGTH=130		-	-	-	-	-	-	-	-	60	60
2150	AT3G05780.1	LON3 | lon protease 3 | chr3:1714941-1719608 REVERSE LENGTH=924		-	-	-	-	-	-	-	-	60	60
1874	AT3G51260.1	PAD1 | 20S proteasome alpha subunit PAD1 | chr3:19031086-19032746 FORWARD LENGTH=250		-	-	-	-	-	-	-	57	62	59.5
1870	AT5G15910.1	| NAD(P)-binding Rossmann-fold superfamily protein | chr5:5193207-5195202 FORWARD LENGTH=269		-	-	-	-	-	-	-	59	-	59
2151	AT5G16840.3	BPA1 | binding partner of acd11 1 | chr5:5536042-5538026 FORWARD LENGTH=257		-	-	-	-	-	-	-	-	59	59
2152	AT5G16840.2	BPA1 | binding partner of acd11 1 | chr5:5536042-5538026 FORWARD LENGTH=260		-	-	-	-	-	-	-	-	59	59
2153	AT5G16840.1	BPA1 | binding partner of acd11 1 | chr5:5536042-5538026 FORWARD LENGTH=259		-	-	-	-	-	-	-	-	59	59
2154	AT1G26470.1	| FUNCTIONS IN: molecular_function unknown; INVOLVED IN: regulation of transcription; LOCATED IN: nucleus, H4/H2A histone acetyltransferase complex; EXPRESSED IN: 23 plant structures; EXPRESSED DURING: 15 growth stages; CONTAINS InterPro DOMAIN/s:	EAF7	-	-	-	-	-	-	-	-	59	59
2155	AT4G09560.1	| Protease-associated (PA) RING/U-box zinc finger family protein | chr4:6041652-6043681 REVERSE LENGTH=448		-	-	-	-	-	-	-	-	59	59
2156	AT1G54220.1	| Dihydrolipoamide acetyltransferase, long form protein | chr1:20246460-20250208 REVERSE LENGTH=539		-	-	-	-	-	-	-	-	59	59
2157	AT1G54220.2	| Dihydrolipoamide acetyltransferase, long form protein | chr1:20246460-20250208 REVERSE LENGTH=539		-	-	-	-	-	-	-	-	59	59
1877	AT1G36240.1	| Ribosomal protein L7Ae/L30e/S12e/Gadd45 family protein | chr1:13614890-13616233 FORWARD LENGTH=112		-	-	-	-	-	-	-	57	60	58.5
1878	AT1G77940.1	| Ribosomal protein L7Ae/L30e/S12e/Gadd45 family protein | chr1:29304116-29305288 REVERSE LENGTH=112		-	-	-	-	-	-	-	57	60	58.5
1400	AT3G49830.1	| P-loop containing nucleoside triphosphate hydrolases superfamily protein | chr3:18482383-18483940 FORWARD LENGTH=473	RVB22	-	-	-	-	-	61	-	55	59	58.3333
1801	AT5G52920.1	PKP1, PKP-BETA1, PKP2 | plastidic pyruvate kinase beta subunit 1 | chr5:21463680-21466612 FORWARD LENGTH=579		-	-	-	-	-	-	-	79	37	58
1871	AT3G48580.2	XTH11 | xyloglucan endotransglucosylase/hydrolase 11 | chr3:18007238-18008341 FORWARD LENGTH=257		-	-	-	-	-	-	-	58	-	58
1872	AT3G48580.1	XTH11 | xyloglucan endotransglucosylase/hydrolase 11 | chr3:18007238-18008341 FORWARD LENGTH=277		-	-	-	-	-	-	-	58	-	58
1254	AT3G11510.1	| Ribosomal protein S11 family protein | chr3:3623757-3624866 REVERSE LENGTH=150		-	-	-	-	67	-	38	34	89	57
1873	AT3G51260.2	PAD1 | 20S proteasome alpha subunit PAD1 | chr3:19031086-19032746 FORWARD LENGTH=243		-	-	-	-	-	-	-	57	-	57
1876	AT5G66140.1	PAD2 | proteasome alpha subunit D2 | chr5:26437445-26438677 REVERSE LENGTH=250		-	-	-	-	-	-	-	57	-	57
2158	AT2G37970.1	SOUL-1 | SOUL heme-binding family protein | chr2:15891027-15891704 FORWARD LENGTH=225		-	-	-	-	-	-	-	-	57	57
2159	AT3G04790.1	| Ribose 5-phosphate isomerase, type A protein | chr3:1313365-1314195 FORWARD LENGTH=276		-	-	-	-	-	-	-	-	57	57
2160	ATCG00190.1	RPOB | RNA polymerase subunit beta | chrC:23111-26329 REVERSE LENGTH=1072		-	-	-	-	-	-	-	-	57	57
1922	AT1G04690.1	KAB1, KV-BETA1 | potassium channel beta subunit 1 | chr1:1313662-1315420 FORWARD LENGTH=328		-	-	-	-	-	-	-	43	70	56.5
1268	AT1G02080.2	| transcription regulators | chr1:373694-386682 FORWARD LENGTH=2377		-	-	-	-	50	-	-	62	-	56
1269	AT1G02080.1	| transcription regulators | chr1:373335-386682 FORWARD LENGTH=2431		-	-	-	-	50	-	-	62	-	56
1882	AT2G39810.1	HOS1 | ubiquitin-protein ligases | chr2:16612941-16617802 FORWARD LENGTH=927		-	-	-	-	-	-	-	56	-	56
1892	AT5G23740.1	RPS11-BETA | ribosomal protein S11-beta | chr5:8008251-8009330 REVERSE LENGTH=159		-	-	-	-	-	-	-	53	59	56
1894	AT4G30800.1	| Nucleic acid-binding, OB-fold-like protein | chr4:15001216-15002392 FORWARD LENGTH=159		-	-	-	-	-	-	-	53	59	56
2161	AT1G64970.1	G-TMT, TMT1, VTE4 | gamma-tocopherol methyltransferase | chr1:24134337-24135993 REVERSE LENGTH=348		-	-	-	-	-	-	-	-	56	56
2162	AT4G13570.2	HTA4 | histone H2A 4 | chr4:7884582-7885664 FORWARD LENGTH=124		-	-	-	-	-	-	-	-	56	56
2163	AT4G13570.1	HTA4 | histone H2A 4 | chr4:7884516-7885664 FORWARD LENGTH=118		-	-	-	-	-	-	-	-	56	56
2164	AT3G62860.1	| alpha/beta-Hydrolases superfamily protein | chr3:23239577-23242143 REVERSE LENGTH=348		-	-	-	-	-	-	-	-	56	56
1879	AT2G32060.3	| Ribosomal protein L7Ae/L30e/S12e/Gadd45 family protein | chr2:13639228-13640104 REVERSE LENGTH=144		-	-	-	-	-	-	-	56	55	55.5
1880	AT2G32060.2	| Ribosomal protein L7Ae/L30e/S12e/Gadd45 family protein | chr2:13639228-13640104 REVERSE LENGTH=144		-	-	-	-	-	-	-	56	55	55.5
1881	AT2G32060.1	| Ribosomal protein L7Ae/L30e/S12e/Gadd45 family protein | chr2:13639228-13640104 REVERSE LENGTH=144		-	-	-	-	-	-	-	56	55	55.5
1865	AT4G33650.1	ADL2, DRP3A | dynamin-related protein 3A | chr4:16161073-16166587 FORWARD LENGTH=808		-	-	-	-	-	-	-	60	50	55
1866	AT4G33650.2	DRP3A | dynamin-related protein 3A | chr4:16161073-16166587 FORWARD LENGTH=809		-	-	-	-	-	-	-	60	50	55
1867	AT2G14120.3	DRP3B | dynamin related protein | chr2:5954253-5960015 REVERSE LENGTH=809		-	-	-	-	-	-	-	60	50	55
1868	AT2G14120.2	DRP3B | dynamin related protein | chr2:5954253-5960015 REVERSE LENGTH=780		-	-	-	-	-	-	-	60	50	55
1869	AT2G14120.1	DRP3B | dynamin related protein | chr2:5954253-5960015 REVERSE LENGTH=780		-	-	-	-	-	-	-	60	50	55
1883	AT4G38600.2	KAK, UPL3 | HEAT repeat ;HECT-domain (ubiquitin-transferase) | chr4:18041503-18049073 REVERSE LENGTH=1794		-	-	-	-	-	-	-	55	-	55
1896	AT1G32470.1	| Single hybrid motif superfamily protein | chr1:11739479-11740246 REVERSE LENGTH=166		-	-	-	-	-	-	-	52	58	55
2165	AT1G20220.1	| Alba DNA/RNA-binding protein | chr1:7005090-7007285 REVERSE LENGTH=315		-	-	-	-	-	-	-	-	55	55
2166	AT5G22040.3	| unknown protein; FUNCTIONS IN: molecular_function unknown; INVOLVED IN: biological_process unknown; LOCATED IN: cellular_component unknown. | chr5:7297154-7298363 REVERSE LENGTH=284		-	-	-	-	-	-	-	-	55	55
2167	AT5G22040.2	| unknown protein; FUNCTIONS IN: molecular_function unknown; INVOLVED IN: biological_process unknown; LOCATED IN: cellular_component unknown; Has 30201 Blast hits to 17322 proteins in 780 species: Archae - 12; Bacteria - 1396; Metazoa - 17338; Fung		-	-	-	-	-	-	-	-	55	55
2168	AT5G22040.1	| unknown protein; Has 30201 Blast hits to 17322 proteins in 780 species: Archae - 12; Bacteria - 1396; Metazoa - 17338; Fungi - 3422; Plants - 5037; Viruses - 0; Other Eukaryotes - 2996 (source: NCBI BLink). | chr5:7297154-7298363 REVERSE LENGTH=2		-	-	-	-	-	-	-	-	55	55
1248	AT2G36160.1	| Ribosomal protein S11 family protein | chr2:15169925-15171159 FORWARD LENGTH=150		-	-	-	-	67	-	38	34	79	54.5
1401	AT1G68310.2	AE7 | Protein of unknown function (DUF59) | chr1:25599812-25601239 FORWARD LENGTH=157		-	-	-	-	-	54	-	-	-	54
1527	AT2G38810.3	HTA8 | histone H2A 8 | chr2:16219444-16220679 REVERSE LENGTH=136		-	-	-	-	-	-	51	34	77	54
1528	AT2G38810.2	HTA8 | histone H2A 8 | chr2:16219444-16220679 REVERSE LENGTH=136		-	-	-	-	-	-	51	34	77	54
1529	AT2G38810.1	HTA8 | histone H2A 8 | chr2:16219444-16220679 REVERSE LENGTH=136		-	-	-	-	-	-	51	34	77	54
1536	AT3G54560.1	HTA11 | histone H2A 11 | chr3:20196532-20197466 FORWARD LENGTH=136		-	-	-	-	-	-	51	34	77	54
1540	AT1G52740.1	HTA9 | histone H2A protein 9 | chr1:19645409-19646221 FORWARD LENGTH=134		-	-	-	-	-	-	51	34	77	54
1887	AT1G30470.3	| SIT4 phosphatase-associated family protein | chr1:10779435-10786415 FORWARD LENGTH=764		-	-	-	-	-	-	-	54	-	54
1888	AT1G30470.1	| SIT4 phosphatase-associated family protein | chr1:10779423-10786415 FORWARD LENGTH=811		-	-	-	-	-	-	-	54	-	54
1889	AT1G30470.2	| SIT4 phosphatase-associated family protein | chr1:10779435-10786415 FORWARD LENGTH=805		-	-	-	-	-	-	-	54	-	54
1890	AT5G38520.2	| alpha/beta-Hydrolases superfamily protein | chr5:15421605-15423234 FORWARD LENGTH=374		-	-	-	-	-	-	-	54	-	54
1891	AT5G38520.1	| alpha/beta-Hydrolases superfamily protein | chr5:15421605-15423234 FORWARD LENGTH=362		-	-	-	-	-	-	-	54	-	54
2169	AT5G19860.1	| Protein of unknown function, DUF538 | chr5:6714533-6715837 REVERSE LENGTH=181		-	-	-	-	-	-	-	-	54	54
1531	AT3G20670.1	HTA13 | histone H2A 13 | chr3:7229472-7229963 FORWARD LENGTH=132		-	-	-	-	-	-	51	66	44	53.6667
1532	AT1G54690.1	HTA3, H2AXB, G-H2AX, GAMMA-H2AX | gamma histone variant H2AX | chr1:20414607-20415206 REVERSE LENGTH=142		-	-	-	-	-	-	51	66	44	53.6667
1533	AT1G08880.1	HTA5, H2AXA, G-H2AX, GAMMA-H2AX | Histone superfamily protein | chr1:2847144-2847676 REVERSE LENGTH=142		-	-	-	-	-	-	51	66	44	53.6667
1534	AT4G27230.2	HTA2 | histone H2A 2 | chr4:13637515-13638325 REVERSE LENGTH=131		-	-	-	-	-	-	51	66	44	53.6667
1535	AT4G27230.1	HTA2 | histone H2A 2 | chr4:13637515-13638325 REVERSE LENGTH=131		-	-	-	-	-	-	51	66	44	53.6667
1537	AT1G51060.1	HTA10 | histone H2A 10 | chr1:18926948-18927443 FORWARD LENGTH=132		-	-	-	-	-	-	51	66	44	53.6667
1539	AT5G54640.1	HTA1, RAT5, ATHTA1 | Histone superfamily protein | chr5:22196540-22197279 FORWARD LENGTH=130		-	-	-	-	-	-	51	66	44	53.6667
1234	AT4G19420.1	| Pectinacetylesterase family protein | chr4:10587504-10589807 REVERSE LENGTH=397		-	-	-	-	79	27	-	-	-	53
1235	AT4G19420.2	| Pectinacetylesterase family protein | chr4:10587504-10589612 REVERSE LENGTH=365		-	-	-	-	79	27	-	-	-	53
1286	AT1G54780.1	TLP18.3 | thylakoid lumen 18.3 kDa protein | chr1:20439533-20440953 FORWARD LENGTH=285		-	-	-	-	36	-	70	-	-	53
2170	AT4G17170.1	AT-RAB2, ATRABB1C, ATRAB2A, RAB2A, RABB1C, ATRAB-B1B, RAB-B1B | RAB GTPase homolog B1C | chr4:9644908-9646220 REVERSE LENGTH=211		-	-	-	-	-	-	-	-	53	53
2171	AT5G14920.1	| Gibberellin-regulated family protein | chr5:4826598-4827761 FORWARD LENGTH=275		-	-	-	-	-	-	-	-	53	53
1507	AT3G16100.1	ATRABG3C, ATRAB7D, RABG3c | RAB GTPase homolog G3C | chr3:5459270-5460556 FORWARD LENGTH=206		-	-	-	-	-	-	69	-	36	52.5
1508	AT1G52280.1	AtRABG3d, RABG3d | RAB GTPase homolog G3D | chr1:19468150-19469449 REVERSE LENGTH=206		-	-	-	-	-	-	69	-	36	52.5
1402	AT1G66180.1	| Eukaryotic aspartyl protease family protein | chr1:24647221-24648513 FORWARD LENGTH=430		-	-	-	-	-	52	-	-	-	52
1594	AT2G44350.2	ATCS, CSY4 | Citrate synthase family protein | chr2:18316673-18320524 FORWARD LENGTH=474		-	-	-	-	-	-	22	82	-	52
1595	AT2G44350.1	ATCS, CSY4 | Citrate synthase family protein | chr2:18316673-18320524 FORWARD LENGTH=473		-	-	-	-	-	-	22	82	-	52
1156	AT1G31440.1	| SH3 domain-containing protein | chr1:11256150-11258479 REVERSE LENGTH=439		-	-	-	19	-	-	-	-	84	51.5
1587	AT3G44880.1	ACD1, LLS1, PAO | Pheophorbide a oxygenase family protein with Rieske [2Fe-2S] domain | chr3:16383858-16386204 FORWARD LENGTH=537		-	-	-	-	-	-	23	80	-	51.5
1265	AT2G18770.1	| P-loop containing nucleoside triphosphate hydrolases superfamily protein | chr2:8134984-8136360 FORWARD LENGTH=260		-	-	-	-	51	-	-	-	-	51
1901	AT2G46290.1	| Transducin/WD40 repeat-like superfamily protein | chr2:19005910-19007797 REVERSE LENGTH=355		-	-	-	-	-	-	-	51	-	51
1049	AT1G13320.1	PP2AA3 | protein phosphatase 2A subunit A3 | chr1:4563692-4567348 REVERSE LENGTH=587		-	-	-	68	-	-	-	21	63	50.6667
1050	AT1G13320.2	PP2AA3 | protein phosphatase 2A subunit A3 | chr1:4563970-4567348 REVERSE LENGTH=537		-	-	-	68	-	-	-	21	63	50.6667
1051	AT1G13320.3	PP2AA3 | protein phosphatase 2A subunit A3 | chr1:4563692-4567348 REVERSE LENGTH=587		-	-	-	68	-	-	-	21	63	50.6667
1538	AT5G27670.1	HTA7 | histone H2A 7 | chr5:9792807-9793365 REVERSE LENGTH=150		-	-	-	-	-	-	51	37	64	50.6667
1266	AT1G68830.1	STN7 | STT7 homolog STN7 | chr1:25872654-25875473 REVERSE LENGTH=562		-	-	-	-	50	-	-	-	-	50
1403	AT1G58470.1	ATRBP1, RBP1 | RNA-binding protein 1 | chr1:21727374-21728539 FORWARD LENGTH=360		-	-	-	-	-	50	-	-	-	50
1566	AT1G09850.1	XBCP3 | xylem bark cysteine peptidase 3 | chr1:3201848-3203875 FORWARD LENGTH=437		-	-	-	-	-	-	33	67	-	50
1902	AT5G20990.1	B73, SIR4, CNX, CHL6, CNX1 | molybdopterin biosynthesis CNX1 protein / molybdenum cofactor biosynthesis enzyme CNX1 (CNX1) | chr5:7128737-7133397 REVERSE LENGTH=670		-	-	-	-	-	-	-	50	-	50
1903	AT1G55930.1	| CBS domain-containing protein / transporter associated domain-containing protein | chr1:20918895-20922133 FORWARD LENGTH=653		-	-	-	-	-	-	-	50	-	50
1904	AT3G47520.1	MDH | malate dehydrogenase | chr3:17513657-17514868 FORWARD LENGTH=403		-	-	-	-	-	-	-	50	-	50
1905	AT3G13070.1	| CBS domain-containing protein / transporter associated domain-containing protein | chr3:4191511-4195112 REVERSE LENGTH=661		-	-	-	-	-	-	-	50	-	50
2006	AT4G10750.1	| Phosphoenolpyruvate carboxylase family protein | chr4:6618724-6619800 FORWARD LENGTH=358		-	-	-	-	-	-	-	26	74	50
2172	AT4G37280.1	| MRG family protein | chr4:17546748-17549362 REVERSE LENGTH=320	EAF3	-	-	-	-	-	-	-	-	50	50
2173	AT4G33090.1	APM1, ATAPM1 | aminopeptidase M1 | chr4:15965915-15970418 REVERSE LENGTH=879		-	-	-	-	-	-	-	-	50	50
2174	AT5G07340.1	| Calreticulin family protein | chr5:2317300-2319458 FORWARD LENGTH=532		-	-	-	-	-	-	-	-	50	50
2175	AT5G07340.2	| Calreticulin family protein | chr5:2317300-2319458 FORWARD LENGTH=540		-	-	-	-	-	-	-	-	50	50
1837	AT5G12290.1	DGS1 | dgd1 suppressor 1 | chr5:3974374-3978066 REVERSE LENGTH=602		-	-	-	-	-	-	-	72	27	49.5
1070	AT5G19310.1	| Homeotic gene regulator | chr5:6498906-6503432 FORWARD LENGTH=1064	CHR23 / MINU2	-	-	-	43	55	-	-	-	-	49
2176	AT1G43140.1	| Cullin family protein | chr1:16232785-16236109 FORWARD LENGTH=721		-	-	-	-	-	-	-	-	49	49
2177	AT1G02980.1	CUL2, ATCUL2 | cullin 2 | chr1:677869-681212 FORWARD LENGTH=742		-	-	-	-	-	-	-	-	49	49
2178	AT1G42970.1	GAPB | glyceraldehyde-3-phosphate dehydrogenase B subunit | chr1:16127552-16129584 FORWARD LENGTH=447		-	-	-	-	-	-	-	-	49	49
1919	AT5G61790.1	CNX1, ATCNX1 | calnexin 1 | chr5:24827394-24829642 REVERSE LENGTH=530		-	-	-	-	-	-	-	47	50	48.5
1925	AT4G26690.1	SHV3, MRH5, GPDL2 | PLC-like phosphodiesterase family protein | chr4:13456793-13459890 REVERSE LENGTH=759		-	-	-	-	-	-	-	43	54	48.5
1893	AT1G44920.1	| unknown protein; FUNCTIONS IN: molecular_function unknown; INVOLVED IN: biological_process unknown; LOCATED IN: chloroplast; EXPRESSED IN: 22 plant structures; EXPRESSED DURING: 13 growth stages; CONTAINS InterPro DOMAIN/s: Protein of unknown fun		-	-	-	-	-	-	-	53	43	48
1907	AT1G14610.1	TWN2, VALRS | valyl-tRNA synthetase / valine--tRNA ligase (VALRS) | chr1:5008502-5014486 REVERSE LENGTH=1108		-	-	-	-	-	-	-	48	-	48
1908	AT5G18640.1	| alpha/beta-Hydrolases superfamily protein | chr5:6213283-6215494 FORWARD LENGTH=357		-	-	-	-	-	-	-	48	-	48
1909	AT5G18630.1	| alpha/beta-Hydrolases superfamily protein | chr5:6202965-6205448 FORWARD LENGTH=358		-	-	-	-	-	-	-	48	-	48
1910	AT5G18630.2	| alpha/beta-Hydrolases superfamily protein | chr5:6202965-6205448 FORWARD LENGTH=357		-	-	-	-	-	-	-	48	-	48
1911	AT5G18630.3	| alpha/beta-Hydrolases superfamily protein | chr5:6202965-6205032 FORWARD LENGTH=286		-	-	-	-	-	-	-	48	-	48
1912	AT5G42870.1	ATPAH2, PAH2 | phosphatidic acid phosphohydrolase 2 | chr5:17185719-17189681 REVERSE LENGTH=930		-	-	-	-	-	-	-	48	-	48
1913	AT5G42870.2	PAH2 | phosphatidic acid phosphohydrolase 2 | chr5:17185719-17189681 REVERSE LENGTH=925		-	-	-	-	-	-	-	48	-	48
2179	AT1G29965.1	| Ribosomal protein L18ae/LX family protein | chr1:10498458-10499373 REVERSE LENGTH=178		-	-	-	-	-	-	-	-	48	48
2180	AT5G09440.1	EXL4 | EXORDIUM like 4 | chr5:2938397-2939233 FORWARD LENGTH=278		-	-	-	-	-	-	-	-	48	48
2181	AT1G29970.2	RPL18AA | 60S ribosomal protein L18A-1 | chr1:10498458-10501311 REVERSE LENGTH=312		-	-	-	-	-	-	-	-	48	48
2182	AT2G21870.2	MGP1 | copper ion binding;cobalt ion binding;zinc ion binding | chr2:9320612-9322618 REVERSE LENGTH=220		-	-	-	-	-	-	-	-	48	48
2183	AT2G21870.1	MGP1 | copper ion binding;cobalt ion binding;zinc ion binding | chr2:9320456-9322618 REVERSE LENGTH=240		-	-	-	-	-	-	-	-	48	48
2184	AT3G14600.1	| Ribosomal protein L18ae/LX family protein | chr3:4910773-4911933 FORWARD LENGTH=178		-	-	-	-	-	-	-	-	48	48
1915	AT4G15180.1	SDG2, ATXR3 | SET domain protein 2 | chr4:8651999-8662178 FORWARD LENGTH=2335		-	-	-	-	-	-	-	47	-	47
1917	AT3G19130.1	ATRBP47B, RBP47B | RNA-binding protein 47B | chr3:6611398-6613823 REVERSE LENGTH=435		-	-	-	-	-	-	-	47	-	47
1982	AT4G21100.1	DDB1B | damaged DNA binding protein 1B | chr4:11258916-11265309 REVERSE LENGTH=1088		-	-	-	-	-	-	-	31	63	47
2185	AT2G01540.1	| Calcium-dependent lipid-binding (CaLB domain) family protein | chr2:242297-243233 REVERSE LENGTH=180		-	-	-	-	-	-	-	-	47	47
1972	AT3G09900.1	ATRABE1E, ATRAB8E, RABE1e | RAB GTPase homolog E1E | chr3:3034687-3036379 FORWARD LENGTH=218		-	-	-	-	-	-	-	33	60	46.5
1975	AT1G02130.1	ATRAB1B, ARA5, ARA-5, ATRABD2A, RABD2A, RA-5 | RAS 5 | chr1:400350-401788 REVERSE LENGTH=203		-	-	-	-	-	-	-	33	60	46.5
1273	AT4G30630.1	| unknown protein; BEST Arabidopsis thaliana protein match is: unknown protein (TAIR:AT5G57910.1); Has 33 Blast hits to 33 proteins in 10 species: Archae - 0; Bacteria - 0; Metazoa - 0; Fungi - 0; Plants - 33; Viruses - 0; Other Eukaryotes - 0 (sou		-	-	-	-	46	-	-	-	-	46
1520	AT5G65360.1	| Histone superfamily protein | chr5:26120099-26120509 REVERSE LENGTH=136		-	-	-	-	-	-	52	-	40	46
1521	AT5G10390.1	| Histone superfamily protein | chr5:3269065-3269475 REVERSE LENGTH=136		-	-	-	-	-	-	52	-	40	46
1522	AT3G27360.1	| Histone superfamily protein | chr3:10129459-10129869 REVERSE LENGTH=136		-	-	-	-	-	-	52	-	40	46
1524	AT5G10400.1	| Histone superfamily protein | chr5:3270478-3270888 REVERSE LENGTH=136		-	-	-	-	-	-	52	-	40	46
1525	AT1G09200.1	| Histone superfamily protein | chr1:2971722-2972132 REVERSE LENGTH=136		-	-	-	-	-	-	52	-	40	46
1526	AT5G65350.1	HTR11 | histone 3 11 | chr5:26119406-26119825 REVERSE LENGTH=139		-	-	-	-	-	-	52	-	40	46
1920	AT3G62360.1	| Carbohydrate-binding-like fold | chr3:23073020-23080455 REVERSE LENGTH=1227		-	-	-	-	-	-	-	46	-	46
2186	AT3G17820.1	ATGSKB6, GLN1.3, GLN1;3 | glutamine synthetase 1.3 | chr3:6097503-6099408 FORWARD LENGTH=354		-	-	-	-	-	-	-	-	46	46
1838	AT5G63680.1	| Pyruvate kinase family protein | chr5:25490507-25492530 FORWARD LENGTH=510		-	-	-	-	-	-	-	71	19	45
1895	AT2G35370.1	GDCH | glycine decarboxylase complex H | chr2:14891239-14892050 FORWARD LENGTH=165		-	-	-	-	-	-	-	52	38	45
2187	AT5G59613.2	| unknown protein; FUNCTIONS IN: molecular_function unknown; INVOLVED IN: biological_process unknown; LOCATED IN: mitochondrial respiratory chain complex III; BEST Arabidopsis thaliana protein match is: unknown protein (TAIR:AT3G46430.1). | chr5:24		-	-	-	-	-	-	-	-	45	45
2188	AT5G59613.1	| unknown protein; BEST Arabidopsis thaliana protein match is: unknown protein (TAIR:AT3G46430.1); Has 30201 Blast hits to 17322 proteins in 780 species: Archae - 12; Bacteria - 1396; Metazoa - 17338; Fungi - 3422; Plants - 5037; Viruses - 0; Other		-	-	-	-	-	-	-	-	45	45
2189	AT3G46430.1	| unknown protein; FUNCTIONS IN: molecular_function unknown; INVOLVED IN: biological_process unknown; LOCATED IN: mitochondrion, mitochondrial respiratory chain complex III; EXPRESSED IN: 25 plant structures; EXPRESSED DURING: 15 growth stages; BES		-	-	-	-	-	-	-	-	45	45
1283	AT3G22960.1	PKP1, PKP-ALPHA | Pyruvate kinase family protein | chr3:8139369-8141771 FORWARD LENGTH=596		-	-	-	-	40	-	-	-	48	44
1404	AT3G53890.1	| Ribosomal protein S21e | chr3:19955582-19956049 REVERSE LENGTH=82		-	-	-	-	-	44	-	-	-	44
1405	AT3G53890.2	| Ribosomal protein S21e | chr3:19955582-19956049 REVERSE LENGTH=82		-	-	-	-	-	44	-	-	-	44
1406	AT5G27700.1	| Ribosomal protein S21e | chr5:9807541-9808048 REVERSE LENGTH=82		-	-	-	-	-	44	-	-	-	44
1849	AT1G76550.1	| Phosphofructokinase family protein | chr1:28722900-28726929 REVERSE LENGTH=617		-	-	-	-	-	-	-	64	24	44
1921	AT1G16690.1	| Enhancer of polycomb-like transcription factor protein | chr1:5706458-5709371 FORWARD LENGTH=439	EPL1A	-	-	-	-	-	-	-	44	44	44
2190	AT4G18240.1	ATSS4, SSIV, SS4 | starch synthase 4 | chr4:10082221-10087044 FORWARD LENGTH=1040		-	-	-	-	-	-	-	-	44	44
2191	AT1G15860.1	| Domain of unknown function (DUF298) | chr1:5455055-5456741 FORWARD LENGTH=227		-	-	-	-	-	-	-	-	44	44
2192	AT1G15860.2	| Domain of unknown function (DUF298) | chr1:5455055-5456741 FORWARD LENGTH=227		-	-	-	-	-	-	-	-	44	44
2193	AT1G15860.3	| Domain of unknown function (DUF298) | chr1:5455055-5456741 FORWARD LENGTH=236		-	-	-	-	-	-	-	-	44	44
2194	AT1G32440.1	PKp3 | plastidial pyruvate kinase 3 | chr1:11712205-11714963 FORWARD LENGTH=571		-	-	-	-	-	-	-	-	44	44
2195	AT4G31990.2	ASP5, AAT3, ATAAT1 | aspartate aminotransferase 5 | chr4:15471074-15473521 REVERSE LENGTH=453		-	-	-	-	-	-	-	-	44	44
2196	AT4G31990.3	ASP5, AAT3, ATAAT1 | aspartate aminotransferase 5 | chr4:15470876-15473521 REVERSE LENGTH=462		-	-	-	-	-	-	-	-	44	44
2197	AT4G31990.4	ASP5 | aspartate aminotransferase 5 | chr4:15471074-15473521 REVERSE LENGTH=448		-	-	-	-	-	-	-	-	44	44
2198	AT4G31990.1	ASP5, AAT3, ATAAT1 | aspartate aminotransferase 5 | chr4:15471074-15473521 REVERSE LENGTH=453		-	-	-	-	-	-	-	-	44	44
2199	AT3G62030.1	ROC4 | rotamase CYP 4 | chr3:22973708-22975139 FORWARD LENGTH=260		-	-	-	-	-	-	-	-	44	44
2200	AT3G62030.2	ROC4 | rotamase CYP 4 | chr3:22973004-22975139 FORWARD LENGTH=313		-	-	-	-	-	-	-	-	44	44
2201	AT3G62030.3	ROC4 | rotamase CYP 4 | chr3:22973708-22975139 FORWARD LENGTH=259		-	-	-	-	-	-	-	-	44	44
1924	AT3G08560.1	VHA-E2 | vacuolar H+-ATPase subunit E isoform 2 | chr3:2600130-2601907 FORWARD LENGTH=235		-	-	-	-	-	-	-	43	-	43
1978	AT5G41520.1	| RNA binding Plectin/S10 domain-containing protein | chr5:16609377-16610583 REVERSE LENGTH=180		-	-	-	-	-	-	-	32	54	43
1979	AT5G41520.2	| RNA binding Plectin/S10 domain-containing protein | chr5:16609377-16610203 REVERSE LENGTH=134		-	-	-	-	-	-	-	32	54	43
1914	AT3G54400.1	| Eukaryotic aspartyl protease family protein | chr3:20140291-20142599 REVERSE LENGTH=425		-	-	-	-	-	-	-	47	38	42.5
1276	AT5G55190.1	RAN3, ATRAN3 | RAN GTPase 3 | chr5:22392285-22393957 FORWARD LENGTH=221		-	-	-	-	42	-	-	-	-	42
1277	AT5G20020.1	RAN2 | RAS-related GTP-binding nuclear protein 2 | chr5:6762817-6764381 FORWARD LENGTH=221		-	-	-	-	42	-	-	-	-	42
1278	AT5G20010.1	RAN-1, RAN1, ATRAN1 | RAS-related nuclear protein-1 | chr5:6760364-6761747 FORWARD LENGTH=221		-	-	-	-	42	-	-	-	-	42
1561	AT5G42650.1	AOS, CYP74A, DDE2 | allene oxide synthase | chr5:17097803-17099359 REVERSE LENGTH=518		-	-	-	-	-	-	42	-	-	42
1933	AT3G61110.1	ARS27A, RS27A | ribosomal protein S27 | chr3:22611710-22612632 FORWARD LENGTH=86		-	-	-	-	-	-	-	42	-	42
1935	AT2G45710.1	| Zinc-binding ribosomal protein family protein | chr2:18831243-18831999 FORWARD LENGTH=84		-	-	-	-	-	-	-	42	-	42
2202	AT1G73640.1	AtRABA6a, RABA6a | RAB GTPase homolog A6A | chr1:27687033-27687987 FORWARD LENGTH=233		-	-	-	-	-	-	-	-	42	42
2203	AT5G60860.1	AtRABA1f, RABA1f | RAB GTPase homolog A1F | chr5:24484750-24485565 FORWARD LENGTH=217		-	-	-	-	-	-	-	-	42	42
2204	AT5G45750.1	AtRABA1c, RABA1c | RAB GTPase homolog A1C | chr5:18559318-18560639 FORWARD LENGTH=216		-	-	-	-	-	-	-	-	42	42
2205	AT1G01200.1	ATRABA3, ATRAB-A3, RABA3 | RAB GTPase homolog A3 | chr1:86715-88145 REVERSE LENGTH=237		-	-	-	-	-	-	-	-	42	42
2206	AT1G09630.1	ATRAB11C, ATRABA2A, ATRAB-A2A, RAB-A2A, RAB11c | RAB GTPase 11C | chr1:3118350-3119571 REVERSE LENGTH=217		-	-	-	-	-	-	-	-	42	42
2207	AT2G31680.1	AtRABA5d, RABA5d | RAB GTPase homolog A5D | chr2:13473781-13474957 REVERSE LENGTH=219		-	-	-	-	-	-	-	-	42	42
2208	AT1G06400.1	ARA2, ATRABA1A, ATRAB11E, ARA-2 | Ras-related small GTP-binding family protein | chr1:1951089-1952686 REVERSE LENGTH=216		-	-	-	-	-	-	-	-	42	42
2209	AT1G18200.1	AtRABA6b, RABA6b | RAB GTPase homolog A6B | chr1:6265416-6266659 REVERSE LENGTH=229		-	-	-	-	-	-	-	-	42	42
2210	AT1G28550.1	AtRABA1i, RABA1i | RAB GTPase homolog A1I | chr1:10036966-10037698 REVERSE LENGTH=218		-	-	-	-	-	-	-	-	42	42
2211	AT1G76810.1	| eukaryotic translation initiation factor 2 (eIF-2) family protein | chr1:28831366-28836310 REVERSE LENGTH=1294		-	-	-	-	-	-	-	-	42	42
2212	AT1G07410.1	ATRABA2B, RAB-A2B, ATRAB-A2B, RABA2b | RAB GTPase homolog A2B | chr1:2276270-2277154 FORWARD LENGTH=214		-	-	-	-	-	-	-	-	42	42
2213	AT5G47520.1	AtRABA5a, RABA5a | RAB GTPase homolog A5A | chr5:19277596-19278366 REVERSE LENGTH=221		-	-	-	-	-	-	-	-	42	42
2214	AT4G18430.1	AtRABA1e, RABA1e | RAB GTPase homolog A1E | chr4:10183903-10185223 REVERSE LENGTH=217		-	-	-	-	-	-	-	-	42	42
2215	AT2G33870.1	ArRABA1h | RAB GTPase homolog A1H | chr2:14337366-14338251 REVERSE LENGTH=218		-	-	-	-	-	-	-	-	42	42
2216	AT1G06950.1	ATTIC110, TIC110 | translocon at the inner envelope membrane of chloroplasts 110 | chr1:2130303-2135563 REVERSE LENGTH=1016		-	-	-	-	-	-	-	-	42	42
2217	AT3G46830.1	ATRAB11A, ATRABA2C, ATRAB-A2C, RAB-A2C, RABA2c | RAB GTPase homolog A2C | chr3:17246699-17248362 REVERSE LENGTH=217		-	-	-	-	-	-	-	-	42	42
2218	AT3G07410.1	AtRABA5b, RABA5b | RAB GTPase homolog A5B | chr3:2372485-2373482 REVERSE LENGTH=217		-	-	-	-	-	-	-	-	42	42
2219	AT4G26430.1	CSN6B | COP9 signalosome subunit 6B | chr4:13355229-13357326 FORWARD LENGTH=317		-	-	-	-	-	-	-	-	42	42
2220	AT1G16920.1	RAB11, ATRABA1B, RABA1b | RAB GTPase homolog A1B | chr1:5787489-5789147 REVERSE LENGTH=216		-	-	-	-	-	-	-	-	42	42
2221	AT5G56280.1	CSN6A | COP9 signalosome subunit 6A | chr5:22783617-22785530 REVERSE LENGTH=317		-	-	-	-	-	-	-	-	42	42
2222	AT4G18800.1	ATHSGBP, ATRAB11B, ATRABA1D, RABA1d | RAB GTPase homolog A1D | chr4:10320156-10321339 REVERSE LENGTH=214		-	-	-	-	-	-	-	-	42	42
2223	AT5G65270.1	AtRABA4a, RABA4a | RAB GTPase homolog A4A | chr5:26083437-26084550 FORWARD LENGTH=226		-	-	-	-	-	-	-	-	42	42
2224	AT3G12160.1	ATRABA4D, RABA4D | RAB GTPase homolog A4D | chr3:3879495-3880437 REVERSE LENGTH=222		-	-	-	-	-	-	-	-	42	42
2225	AT4G39990.1	ATRABA4B, ATRAB11G, ATGB3, RABA4B | RAB GTPase homolog A4B | chr4:18542722-18543779 FORWARD LENGTH=224		-	-	-	-	-	-	-	-	42	42
2226	AT3G15060.1	AtRABA1g, RABA1g | RAB GTPase homolog A1G | chr3:5069239-5070025 FORWARD LENGTH=217		-	-	-	-	-	-	-	-	42	42
2227	AT1G05810.1	ARA, ARA-1, ATRAB11D, ATRABA5E, RABA5E | RAB GTPase homolog A5E | chr1:1748314-1749350 FORWARD LENGTH=261		-	-	-	-	-	-	-	-	42	42
2228	AT5G59150.1	ATRABA2D, ATRAB-A2D, RABA2D | RAB GTPase homolog A2D | chr5:23876858-23878244 FORWARD LENGTH=217		-	-	-	-	-	-	-	-	42	42
2229	AT2G43130.1	ARA4, ATRAB11F, ATRABA5C, ARA-4, RABA5C | P-loop containing nucleoside triphosphate hydrolases superfamily protein | chr2:17929899-17930904 REVERSE LENGTH=214		-	-	-	-	-	-	-	-	42	42
2230	AT2G16600.2	ROC3 | rotamase CYP 3 | chr2:7200862-7201383 FORWARD LENGTH=151		-	-	-	-	-	-	-	-	42	42
2231	AT2G16600.1	ROC3 | rotamase CYP 3 | chr2:7200862-7201383 FORWARD LENGTH=173		-	-	-	-	-	-	-	-	42	42
2232	AT5G47960.1	SMG1, ATRABA4C, RABA4C | RAB GTPase homolog A4C | chr5:19421533-19422473 REVERSE LENGTH=223		-	-	-	-	-	-	-	-	42	42
1523	AT2G22780.1	PMDH1 | peroxisomal NAD-malate dehydrogenase 1 | chr2:9689995-9691923 REVERSE LENGTH=354		-	-	-	-	-	-	52	-	31	41.5
1963	AT1G15750.1	WSIP1, TPL | Transducin family protein / WD-40 repeat family protein | chr1:5415086-5420359 REVERSE LENGTH=1131		-	-	-	-	-	-	-	35	48	41.5
1964	AT1G15750.2	WSIP1, TPL | Transducin family protein / WD-40 repeat family protein | chr1:5415086-5420359 REVERSE LENGTH=1131		-	-	-	-	-	-	-	35	48	41.5
1965	AT1G15750.3	WSIP1, TPL | Transducin family protein / WD-40 repeat family protein | chr1:5415086-5420359 REVERSE LENGTH=1131		-	-	-	-	-	-	-	35	48	41.5
1966	AT1G15750.4	WSIP1, TPL | Transducin family protein / WD-40 repeat family protein | chr1:5415086-5420359 REVERSE LENGTH=1131		-	-	-	-	-	-	-	35	48	41.5
1939	AT2G34160.1	| Alba DNA/RNA-binding protein | chr2:14426283-14427220 FORWARD LENGTH=130		-	-	-	-	-	-	-	41	-	41
1940	AT1G12410.1	CLPR2, NCLPP2, CLP2 | CLP protease proteolytic subunit 2 | chr1:4223099-4224954 FORWARD LENGTH=279		-	-	-	-	-	-	-	41	-	41
1988	AT5G52470.1	FIB1, FBR1, ATFIB1, ATFBR1, SKIP7 | fibrillarin 1 | chr5:21294290-21296509 FORWARD LENGTH=308		-	-	-	-	-	-	-	31	51	41
1989	AT4G25630.1	FIB2, ATFIB2 | fibrillarin 2 | chr4:13074239-13076205 FORWARD LENGTH=320		-	-	-	-	-	-	-	31	51	41
2233	AT5G10260.1	AtRABH1e, RABH1e | RAB GTPase homolog H1E | chr5:3219991-3221301 FORWARD LENGTH=207		-	-	-	-	-	-	-	-	41	41
2234	AT3G11730.1	ATFP8, ATRABD1, RABD1 | Ras-related small GTP-binding family protein | chr3:3709490-3711397 REVERSE LENGTH=205		-	-	-	-	-	-	-	-	41	41
2235	AT1G31150.1	| Domain of unknown function (DUF1985) | chr1:11120097-11122412 FORWARD LENGTH=673		-	-	-	-	-	-	-	-	41	41
2236	AT2G22290.1	ATRABH1D, ATRAB-H1D, RAB-H1D, ATRAB6, RABH1d | RAB GTPase homolog H1D | chr2:9466568-9467688 FORWARD LENGTH=207		-	-	-	-	-	-	-	-	41	41
2237	AT5G64990.1	AtRABH1a, RABH1a | RAB GTPase homolog H1A | chr5:25963562-25964792 REVERSE LENGTH=206		-	-	-	-	-	-	-	-	41	41
2238	AT2G44610.1	RAB6, ATRABH1B, ATRAB6A, RAB6A | Ras-related small GTP-binding family protein | chr2:18411778-18413883 REVERSE LENGTH=208		-	-	-	-	-	-	-	-	41	41
2239	AT4G39890.1	AtRABH1c, RABH1c | RAB GTPase homolog H1C | chr4:18506112-18507459 FORWARD LENGTH=214		-	-	-	-	-	-	-	-	41	41
1267	AT3G27690.1	LHCB2.4, LHCB2.3, LHCB2 | photosystem II light harvesting complex gene 2.3 | chr3:10256002-10256921 FORWARD LENGTH=266		-	-	-	-	50	-	24	40	48	40.5
1270	AT2G05070.1	LHCB2.2, LHCB2 | photosystem II light harvesting complex gene 2.2 | chr2:1799436-1800329 REVERSE LENGTH=265		-	-	-	-	50	-	24	40	48	40.5
1271	AT2G05100.1	LHCB2.1, LHCB2 | photosystem II light harvesting complex gene 2.1 | chr2:1823449-1824331 REVERSE LENGTH=265		-	-	-	-	50	-	24	40	48	40.5
1066	AT5G16570.1	GLN1;4 | glutamine synthetase 1;4 | chr5:5421898-5424523 REVERSE LENGTH=356		-	-	-	48	-	-	46	27	-	40.3333
1073	AT5G13420.1	| Aldolase-type TIM barrel family protein | chr5:4302080-4304212 REVERSE LENGTH=438		-	-	-	40	-	-	-	-	-	40
1282	AT5G47040.1	LON2 | lon protease 2 | chr5:19093356-19098678 REVERSE LENGTH=888		-	-	-	-	40	-	-	-	-	40
1562	AT3G13300.2	VCS | Transducin/WD40 repeat-like superfamily protein | chr3:4304085-4309949 FORWARD LENGTH=1309		-	-	-	-	-	-	40	-	-	40
1563	AT3G13300.1	VCS | Transducin/WD40 repeat-like superfamily protein | chr3:4304085-4309949 FORWARD LENGTH=1344		-	-	-	-	-	-	40	-	-	40
1941	AT3G57330.1	ACA11 | autoinhibited Ca2+-ATPase 11 | chr3:21211655-21216375 REVERSE LENGTH=1025		-	-	-	-	-	-	-	40	-	40
1942	AT3G13870.2	RHD3 | Root hair defective 3 GTP-binding protein (RHD3) | chr3:4565762-4570261 REVERSE LENGTH=738		-	-	-	-	-	-	-	40	-	40
1943	AT3G13870.1	RHD3 | Root hair defective 3 GTP-binding protein (RHD3) | chr3:4565762-4571109 REVERSE LENGTH=802		-	-	-	-	-	-	-	40	-	40
1944	AT5G62530.1	ALDH12A1, ATP5CDH, P5CDH | aldehyde dehydrogenase 12A1 | chr5:25099768-25103159 REVERSE LENGTH=556		-	-	-	-	-	-	-	40	-	40
2240	AT1G06580.1	| Pentatricopeptide repeat (PPR) superfamily protein | chr1:2014440-2015942 REVERSE LENGTH=500		-	-	-	-	-	-	-	-	40	40
1897	AT1G63940.4	MDAR6 | monodehydroascorbate reductase 6 | chr1:23730206-23733534 FORWARD LENGTH=482		-	-	-	-	-	-	-	52	26	39
1898	AT1G63940.1	MDAR6 | monodehydroascorbate reductase 6 | chr1:23730206-23733534 FORWARD LENGTH=486		-	-	-	-	-	-	-	52	26	39
1899	AT1G63940.2	MDAR6 | monodehydroascorbate reductase 6 | chr1:23730095-23733534 FORWARD LENGTH=493		-	-	-	-	-	-	-	52	26	39
1934	AT3G18820.1	ATRABG3F, ATRAB7B, RAB71, RABG3F, RAB7B | RAB GTPase homolog G3F | chr3:6484266-6486005 FORWARD LENGTH=206		-	-	-	-	-	-	-	42	36	39
1945	AT5G02450.1	| Ribosomal protein L36e family protein | chr5:533501-534394 FORWARD LENGTH=108		-	-	-	-	-	-	-	39	-	39
1946	AT3G53740.2	| Ribosomal protein L36e family protein | chr3:19913921-19914813 REVERSE LENGTH=112		-	-	-	-	-	-	-	39	-	39
1947	AT3G53740.3	| Ribosomal protein L36e family protein | chr3:19913921-19914813 REVERSE LENGTH=112		-	-	-	-	-	-	-	39	-	39
[truncated: 461 more rows]

## Sheet: Peptides
Abbreviations used in the table: L - Low salt buffer, H - High salt buffer, r1 - biological replicate 1, d1 - detection replicate 1. H and L columns under AtARP4:Strep and AtSWC4:Strep present results of independent biological replicates in which different buffers were used for protein purification. Two independent LC-MS/MS runs were performed on proteins purified in H (d1, d2). For additional de…
[truncated: 461 more rows]
