# Supplementary material for: AtEAF1 is a potential platform protein for Arabidopsis NuA4 acetyltransferase complex
Source: BMC Plant Biol. 2015 Mar 5;15:75. doi: 10.1186/s12870-015-0461-1 (PMC4358907; doi:10.1186/s12870-015-0461-1)
Supplement: Additional file 8: — Original confocal images (.nd2 format requires free viewer available at www.nikoninstruments.com/Products/Software/NIS-Elements-Viewer ). [file 12870_2015_461_MOESM8_ESM.zip]

Archive with 18 entries (18 files):
- Additional files 7/ARP4nEYFP_ARP4cEYFP.nd2
- Additional files 7/ARP4nEYFP_SWC4cEYFP.nd2
- Additional files 7/ARP4nEYFP_YAF9AcEYFP.nd2
- Additional files 7/ARP4nEYFP_YAF9BcEYFP.nd2
- Additional files 7/SWC4nEYFP_ARP4cEYFP.nd2
- Additional files 7/SWC4nEYFP_SWC4cEYFP.nd2
- Additional files 7/SWC4nEYFP_YAF9AcEYFP.nd2
- Additional files 7/SWC4nEYFP_YAF9BcEYFP.nd2
- Additional files 7/SWC4nEYFP_YAF9BsvcEYFP.nd2
- Additional files 7/YAF9AnEYFP_ARP4cEYFP.nd2
- Additional files 7/YAF9AnEYFP_SWC4cEYFP.nd2
- Additional files 7/YAF9AnEYFP_YAF9AcEYFP.nd2
- Additional files 7/YAF9AnEYFP_YAF9BcEYFP.nd2
- Additional files 7/YAF9BnEYFP_ARP4cEYFP.nd2
- Additional files 7/YAF9BnEYFP_SWC4cEYFP.nd2
- Additional files 7/YAF9BnEYFP_YAF9AcEYFP.nd2
- Additional files 7/YAF9BnEYFP_YAF9BcEYFP.nd2
- Additional files 7/YAF9BsvnEYFP_SWC4cEYFP.nd2
